# Supplementary material for: Proteomic and Metabolomic Profiling of Deinococcus radiodurans Recovering After Exposure to Simulated Low Earth Orbit Vacuum Conditions
Source: Front Microbiol. 2019 Apr 29;10:909. doi: 10.3389/fmicb.2019.00909 (PMC6501615; doi:10.3389/fmicb.2019.00909)
Supplement: Supplementary file 1 [file Table_1.XLSX]

## Sheet: Tabelle1
Table S1: Table of metabolites with corresponding statistical analysis (targeted approach). Intensities are already normalized to the internal standard, OD-values and are z-scored.
Metabolite	ANOVA (q-value)	Post-Hoc	3h C1	3h C2	3h C3	3h C4	6h C1	6h C2	6h C3	6h C4	3h V1	3h V2	3h V3	3h V4	6h V1	6h V2	6h V3	6h V4
2-Oxoglutaric acid	0.0001	3h C>3h V	0.220686	0.229325	0.121558	0.184696	0.0998556	0.079243	0.138704	0.140014	0.0965292	0.0861013	0.0370436	0.0912019	0.17224	0.0845657	0.11992	0.112008
Alanine	0.0001	3h C>3h V;6h C>3h V;3h C>6h V;6h C>6h V;6h C>3h C	4.84119	5.63159	4.28793	5.80559	6.63984	7.81507	6.78242	8.21554	2.00617	2.47251	3.22636	2.08655	2.48267	2.28596	2.65399	3.01177
Asparagine	0.0001	3h C>3h V;6h C>3h V;6h C>6h V;6h C>3h C	0.0571042	0.0661274	0.052444	0.0678691	0.0877097	0.110786	0.127986	0.105744	0.0432107	0.0423637	0.0234047	0.0328116	0.0605435	0.0525726	0.0520599	0.0501984
Aspartic acid	0.0001	6h C>3h V;3h C>3h V;6h C>6h V;3h C>6h V;3h C>6h C	0.370047	0.35592	0.301681	0.360581	0.199566	0.161071	0.20942	0.254435	0.126826	0.120576	0.0873844	0.168872	0.133026	0.123335	0.133589	0.133894
Citric acid	0.0001	6h V>6h C;3h V>6h C;6h V>3h C;3h V>3h C;3h V>6h V	0.239002	0.240596	0.145981	0.212207	0.130257	0.0886648	0.125644	0.173228	1.73956	1.86237	1.08183	1.83795	0.708304	0.757242	0.792086	0.882814
Cysteine	0.0001	6h C>3h C;6h C>6h V;6h C>3h V	0.00503931	0.000268908	0.00289144	0.00555221	0.0080021	0.022177	0.0205517	0.011248	0.00402958	0.00355355	0.000966713	0.00564552	0.00520408	0.00230366	0.00502899	0.00331881
Fructose	0.0001	6h C>3h V;6h C>6h V;6h C>3h C	-0.00167417	-0.00189262	-0.00159447	-0.000112659	0.00492577	0.00896224	0.00835368	0.0057913	-0.00210363	-0.00195625	-0.00233907	-0.00166951	-0.00167322	-0.00150213	-0.00162015	-0.00126064
Fumaric acid	0.0001	3h C>3h V;6h C>3h V;3h C>6h V;6h C>6h V	0.462646	0.516897	0.293349	0.492204	0.38024	0.406997	0.631594	0.587552	0.203512	0.221738	0.183682	0.195574	0.279993	0.209368	0.217698	0.242022
Galactinol	0.0001	6h C>3h C;6h C>3h V;6h C>6h V	0.00095352	0.000913822	0.00173042	0.00147031	0.00970831	0.00375681	0.00488185	0.00307603	0.0019682	0.000749935	0.000685234	0.00131292	0.000830221	0.00181749	0.000978907	0.00138138
Glucose	0.0001	6h C>6h V;6h C>3h V;6h C>3h C	0.00384281	0.00132851	0.00284931	0.00841248	0.0292703	0.0456421	0.029432	0.0229884	0.00260209	0.00347148	0.000162859	0.00550906	0.00206991	0.00112563	0.0064413	0.00177542
Glutamic acid	0.0001	6h V>3h V;3h C>3h V;6h C>3h V;3h C>6h V;6h C>6h V	18.8921	16.2523	15.3631	18.379	16.5413	19.0952	20.7013	17.3339	4.69401	5.23549	3.4603	4.02699	7.78414	8.57889	7.70151	9.5132
Glutamine	0.0001	6h V>3h V;6h C>3h V;3h C>3h V;6h C>6h V;3h C>6h V	3.15097	3.09153	2.61334	2.59833	1.5327	2.43059	2.85861	2.27397	0.361559	0.37321	0.172886	0.290102	1.02718	1.22418	0.986509	1.17107
Isoleucine	0.0001	3h C>3h V;6h C>3h V;3h C>6h V;6h C>6h V;6h C>3h C	2.07351	2.15135	1.84602	2.92383	2.86274	3.65661	3.77589	3.66079	0.663315	0.691695	0.478991	0.582899	0.977453	1.02765	0.889441	1.12314
Lactic acid	0.0001	6h C>3h V;6h C>6h V;6h C>3h C	1.12395	0.401661	0.52755	0.996935	1.72061	1.83974	2.1974	1.93766	0.180762	0.237833	0.621572	0.201471	0.522891	0.895109	0.363319	0.545065
Leucine	0.0001	3h C>3h V;6h C>3h V;3h C>6h V;6h C>6h V;6h C>3h C	2.39037	1.77425	2.27742	3.30473	4.55424	5.46072	6.27193	6.28233	0.904768	1.0431	1.01666	0.658277	0.86791	1.01088	0.976725	1.1729
Lysine	0.0001	3h C>6h V;6h C>6h V;3h C>3h V;6h C>3h V;6h C>3h C	1.08205	0.984615	1.05928	1.32045	1.21575	1.74459	1.73879	1.52847	0.757793	0.864202	0.672213	0.592298	0.593297	0.669849	0.791751	0.809315
Malic acid	0.0001	3h C>3h V;6h C>3h V;3h C>6h V;6h C>6h V	0.10317	0.115023	0.0802843	0.1165	0.104465	0.100053	0.124907	0.117854	0.0668488	0.063696	0.0482213	0.0577829	0.0742368	0.0702476	0.0624317	0.0727352
Maltose	0.0001	6h C>3h V;3h C>3h V;6h C>6h V;3h C>6h V	3.8188	4.06157	4.07462	4.37308	3.02657	4.32037	4.6331	4.33111	2.32773	2.60231	2.03516	2.21058	3.22191	3.05694	2.9647	2.80782
Methionine	0.0001	3h C>3h V;6h C>3h V;3h C>6h V;6h C>6h V;6h C>3h C	0.813297	0.618484	0.764477	1.0396	1.20874	1.69652	1.94992	1.61925	0.227592	0.228713	0.166407	0.146546	0.306385	0.380988	0.347861	0.407645
Ornithine	0.0001	6h C>6h V;3h C>6h V;6h C>3h V;3h C>3h V	2.4898	2.16135	2.36186	2.67526	1.79879	2.54397	2.56347	2.34435	1.84597	1.98089	1.62977	1.42699	1.0934	1.35148	1.46372	1.54758
Phenylalanine	0.0001	3h C>3h V;6h C>3h V;3h C>6h V;6h C>6h V;6h C>3h C	0.550604	0.426645	0.48643	0.744565	0.763574	0.962567	1.17317	1.18862	0.230895	0.286322	0.194973	0.198106	0.207532	0.239048	0.21565	0.264317
Proline	0.0001	6h V>3h V;3h C>3h V;6h C>3h V;3h C>6h V;6h C>6h V;6h C>3h C	26.431	22.526	22.5505	30.7186	39.6264	41.7101	46.1814	39.6777	5.80624	5.86461	4.74779	4.91923	11.0347	12.0693	11.5079	13.4257
Serine	0.0001	6h C>3h C;6h C>3h V	0.419831	0.336491	0.271636	0.482494	0.58355	0.616441	0.660798	0.588917	0.454014	0.417102	0.362094	0.488795	0.597349	0.479238	0.445335	0.487862
Spermidine	0.0001	3h V>6h C;3h C>6h C;3h C>6h V	0.415978	0.238068	0.250747	0.249676	0.109307	0.110505	0.100271	0.100721	0.203049	0.226109	0.277448	0.252427	0.182025	0.147466	0.210708	0.174405
Succinic acid	0.0001	3h C>3h V;6h C>3h V;6h C>6h V;6h C>3h C	0.824459	0.736778	0.597067	1.07557	1.48272	1.67655	1.78723	1.55524	0.504727	0.516075	0.359634	0.435194	0.708684	0.595773	0.609024	0.641093
Threonine	0.0001	3h C>3h V;6h C>3h V;3h C>6h V;6h C>6h V	0.889026	0.728932	0.622815	0.866307	0.730201	0.96902	1.09634	0.936527	0.447596	0.368952	0.280957	0.473907	0.407271	0.608281	0.318104	0.376985
Tryptophan	0.0001	6h C>3h V;6h C>6h V;6h C>3h C	0.00248316	0.00233879	0.00690373	0.00638653	0.0109486	0.0134181	0.0130277	0.01226	0.00398869	0.00209759	0.00220468	0.00331569	0.00410339	0.00301714	0.00281768	0.00223079
Tyrosine	0.0001	3h C>3h V;6h C>3h V;3h C>6h V;6h C>6h V;6h C>3h C	0.98111	0.922304	0.957605	1.50716	1.6674	2.08825	2.36963	2.51143	0.344309	0.387536	0.250157	0.279941	0.470635	0.461556	0.470299	0.49605
Valine	0.0001	3h C>3h V;6h C>3h V;3h C>6h V;6h C>6h V;6h C>3h C	6.48613	6.28254	5.67466	8.1991	10.2497	12.3944	12.8401	11.6589	2.0514	2.11906	1.86579	1.8063	2.91557	3.22144	2.74099	3.44086
Pyruvic acid	0.0004	3h V>6h C	0.173383	0.174319	0.12215	0.164413	0.166063	0.0617379	0.102975	0.146586	0.198165	0.186536	0.151369	0.265311	0.158541	0.125823	0.173279	0.186673
Arginine	0.00812903		0.00425733	0.00537554	0.00410385	0.00736947	0.0038606	0.00742889	0.00809776	0.00964181	0.0047707	0.0062325	0.00680438	0.0039314	0.00411276	0.00395354	0.00596943	0.00505351
Glycine	0.012875		1.79674	1.52452	1.28763	1.93335	1.86519	1.99966	2.00689	6.3233	1.47541	4.34337	1.23942	1.20096	0.959975	0.874454	1.04709	1.10363
