# Supplementary material for: Proteomic and Metabolomic Profiling of Deinococcus radiodurans Recovering After Exposure to Simulated Low Earth Orbit Vacuum Conditions
Source: Front Microbiol. 2019 Apr 29;10:909. doi: 10.3389/fmicb.2019.00909 (PMC6501615; doi:10.3389/fmicb.2019.00909)
Supplement: Supplementary file 3 [file Table_3.XLSX]

## Sheet: Tabelle1
Table S3: Table of raw protein intensities with corresponding statistical analysis, the number of identified peptides and the calculated Maxquant score.
Protein IDs	Protein Annotation	ANOVA (qvalue)	Post-Hoc	3h C1	3h C2	3h C3	3h C4	6h C1	6h C2	6h C3	6h C4	3h V1	3h V2	3h V3	3h V4	6h V1	6h V2	6h V3	6h V4	Blank	Peptides	Maxquant Score
O32508	CinA-like protein	0.0001	vac 6h>vac 3h;ctrl 3h>vac 3h;ctrl 3h>ctrl 6h;ctrl 3h>vac 6h	17392	16751	16555	15431	7551.9	8953.9	11198	10529	8247.3	7819.6	8251.4	7035.9	11545	11069	8671.6	10318		7	135
Q9RTF3	Glycine cleavage system H protein	0.0001	ctrl 3h>vac 3h;ctrl 6h>vac 3h;ctrl 6h>vac 6h;ctrl 6h>ctrl 3h	45581	50633	47987	36059	77950	84064	74875	77932	26560	32072	29471	30303	32946	33895	34381	44595		4	103.97
Q9RTT6	Cysteine--tRNA ligase	0.0001	ctrl 3h>ctrl 6h;vac 6h>ctrl 6h;vac 3h>ctrl 6h	365480	408470	304220	333210	139820	147140	139510	164060	435200	417700	394710	348270	403240	317120	358890	345170		24	323.31
Q9RW55	Proline dehydrogenase	0.0001	vac 6h>vac 3h;ctrl 3h>vac 3h;ctrl 6h>vac 3h;ctrl 6h>vac 6h;ctrl 6h>ctrl 3h	40981	53292	49193	43876	95070	91252	78859	76755	31555	34514	31157	29230	44116	44896	43201	41324		14	261.17
Q9RX92	Single-stranded DNA-binding protein DdrA	0.0001	vac 6h>ctrl 6h;vac 3h>ctrl 6h;ctrl 3h>ctrl 6h;ctrl 3h>vac 6h;ctrl 3h>vac 3h	32511	38305	32620	34974	6635.5	7750.1	6250.9	5694	20996	20142	22536	20618	16939	19642	24829	18537		6	36.048
Q9RXI7	DNA damage response protein D	0.0001	ctrl 3h>vac 3h;ctrl 3h>ctrl 6h;ctrl 3h>vac 6h	576970	817530	594580	787190	279850	316780	267660	268600	190880	186590	223480	214150	304440	315890	291900	322280		9	225.35
Q9RYM8	Probable subtilase-type serine protease DR_A0283	0.0001	vac 6h>vac 3h;ctrl 6h>vac 3h;ctrl 6h>ctrl 3h;ctrl 6h>vac 6h	165850	232760	162050	152180	364360	390890	372700	360510	171210	174140	155530	134240	195370	201080	212610	233250		26	323.31
Q9RRU1	N-acetylmuramoyl-L-alanine amidase	0.0001	ctrl 3h>vac 3h;vac 6h>vac 3h;ctrl 6h>vac 3h;ctrl 6h>ctrl 3h;ctrl 6h>vac 6h	19550	27422	18644	29509	97329	95112	81329	93056	6138.3	4545	10374	8746.1	22289	25502	30579	28354		21	210.32
Q9RS17	Uncharacterized protein	0.0001	ctrl 6h>vac 3h;ctrl 6h>ctrl 3h;ctrl 6h>vac 6h	50830	62246	52460	39762	100520	117000	103920	103110	50158	52102	45222	41760	54651	50018	61300	59038		18	168.92
Q9RS52	UvrABC system protein B	0.0001	vac 6h>ctrl 6h;ctrl 3h>ctrl 6h;vac 6h>vac 3h;ctrl 3h>vac 3h;ctrl 3h>vac 6h	32482	30513	31661	32582	18209	18532	18132	17776	20767	22911	19115	20488	27087	24067	22608	28000		18	268.56
Q9RSZ5	Lon protease	0.0001	vac 3h>ctrl 6h;ctrl 3h>ctrl 6h;ctrl 3h>vac 6h;ctrl 3h>vac 3h	337200	324800	344100	374360	213230	207840	199800	197930	255260	233200	254630	221710	197660	230940	226830	237290		29	323.31
Q9RU50	Acyl-CoA dehydrogenase	0.0001	ctrl 3h>vac 3h;vac 6h>vac 3h;ctrl 6h>vac 3h;ctrl 6h>ctrl 3h;ctrl 6h>vac 6h	7509.3	9263	9456.8	11466	26274	28491	23857	22325	5349	4262.5	5256.5	4058.2	11178	10617	10461	10696		8	94.788
Q9RVN0	Transcriptional regulator, FNR/CRP family	0.0001	vac 6h>ctrl 6h;ctrl 3h>ctrl 6h;vac 3h>ctrl 6h;vac 3h>vac 6h;vac 3h>ctrl 3h	18571	23940	16498	20224	5465.9	4587.8	4644.4	5287.1	27519	27313	21180	23905	20364	16872	19082	21208		6	37.893
Q9RVN8	Cationic outer membrane protein OmpH, putative	0.0001	ctrl 6h>vac 6h;ctrl 6h>vac 3h;ctrl 6h>ctrl 3h	85553	104380	91215	123240	230950	238040	187850	184090	73971	86299	85594	79583	69026	90022	83977	66539		7	97.8
Q9RY13	GTPase HflX	0.0001	vac 6h>ctrl 6h;vac 3h>ctrl 6h;ctrl 3h>ctrl 6h;vac 3h>vac 6h;ctrl 3h>vac 6h	190530	213870	188380	203920	96483	83504	86836	94786	178870	198630	189560	173690	151810	148100	172870	168290		21	125.36
Q9RYI7	N-glycosidase F, putative	0.0001	vac 6h>vac 3h;ctrl 6h>vac 3h;ctrl 6h>ctrl 3h;ctrl 6h>vac 6h	5991	3063.6	3645.2	7949.9	14916	17524	16871	15102	3904.8	3820.4	4238.4	2720.8	7476.8	7080.5	5387.8	8049.5		9	67.947
Q9RZU4	Iron-chelator utilization protein, putative	0.000210526	ctrl 3h>vac 3h;ctrl 6h>vac 3h;ctrl 3h>vac 6h;ctrl 6h>vac 6h	14813	14453	11148	10765	12142	13780	12664	13211	4645.6	3725.6	4740.4	4279.7	7880.7	6212.2	9078.5	5261.4		8	69.274
Q9RZC7	Uncharacterized protein	0.000222222	ctrl 3h>vac 3h;ctrl 6h>vac 3h;ctrl 6h>vac 6h;ctrl 6h>ctrl 3h	11960	19806	17965	18998	25348	30622	30521	27604	8721.7	10112	12688	12700	15658	13842	15741	16038		7	137.66
Q9RUS6	Uncharacterized protein	0.000235294	ctrl 6h>vac 3h;ctrl 6h>ctrl 3h;ctrl 6h>vac 6h	5138.3	3476.4	4158.3	3028.8	9753.9	11621	13067	15125	3239.3	3787.7	2308.5	2969.6	4814.2	4344.4	2139.2	5151.1		6	35.267
Q9RYM9	Uncharacterized protein DR_A0282	0.000333333	ctrl 6h>vac 3h;ctrl 6h>ctrl 3h;ctrl 6h>vac 6h	242620	292930	207360	219460	409560	432980	416250	387740	255860	251300	214660	239760	221700	227350	238960	302540		20	323.31
Q9RU58	Serine protease, subtilase family	0.000347826	ctrl 3h>vac 3h;ctrl 6h>vac 3h;ctrl 6h>vac 6h;ctrl 6h>ctrl 3h	8455.7	6811.5	7036.8	6970.6	12084	12535	12569	9473.1	5446.8	4403.2	4571	5190.8	4892.3	6995.4	4215.8	4601.3		6	36.15
Q9RRY8	Uncharacterized protein	0.000363636	ctrl 3h>ctrl 6h;vac 6h>ctrl 6h;vac 3h>ctrl 6h;vac 6h>ctrl 3h;vac 3h>ctrl 3h	180430	151360	99613	135610	57822	47949	56851	54310	245770	378160	288470	394310	248300	292400	280180	235070		3	61.157
Q9RZQ3	Extracellular nuclease, putative	0.000380952	vac 6h>vac 3h;ctrl 6h>vac 3h;ctrl 6h>ctrl 3h;ctrl 6h>vac 6h	70822	95382	79672	74480	128000	153580	144340	133340	64052	67732	79968	65165	86454	95326	102400	114760		17	323.31
P56867	Hexagonally packed intermediate-layer surface protein	0.0004	vac 6h>vac 3h;ctrl 6h>vac 3h;vac 6h>ctrl 3h;ctrl 6h>ctrl 3h;ctrl 6h>vac 6h	3432900	3831300	3606500	3672400	4587100	4387100	4765400	4482500	3575700	3287900	3653000	3733500	4160700	4119800	4064300	4288900		38	323.31
Q9RYC5	Uncharacterized protein	0.000428571	ctrl 3h>vac 3h;ctrl 3h>vac 6h;ctrl 3h>ctrl 6h	41240	58521	46900	49218	30986	32085	27750	28657	18599	21650	26228	19309	20580	24387	24771	31226		9	124.59
Q9RZE9	Uncharacterized protein	0.000444444	ctrl 6h>vac 3h;ctrl 6h>ctrl 3h;ctrl 6h>vac 6h	3746.2	6218.1	3834.7	6441.4	9529.2	13795	13011	13360	2854.6	3085.2	5309.7	2858.9	6222	4144.7	5629.6	6839.3		9	153.16
Q9RYV4	Superoxide dismutase (SodC), Cu-Zn family	0.000461538	ctrl 6h>vac 3h;ctrl 3h>vac 3h;ctrl 6h>vac 6h;ctrl 3h>vac 6h	32871	35826	28331	41167	32348	36410	28421	28066	13312	14014	14796	13751	16344	18168	19336	22830		10	227.52
Q9RSK7	Adenylate kinase	0.00048	ctrl 6h>vac 3h;ctrl 6h>ctrl 3h;ctrl 6h>vac 6h	15636	12594	14547	14217	21927	24363	20744	21657	15166	13163	11177	11470	13525	15235	16829	14143		4	67.447
Q9RUK6	Peptide methionine sulfoxide reductase MsrB	0.000512821	ctrl 3h>vac 3h;ctrl 3h>vac 6h;ctrl 3h>ctrl 6h	23266	29541	20205	27113	15375	15131	17208	12022	10178	11077	10985	12387	11548	12909	11989	16623		4	22.975
Q9RUA7	Uncharacterized protein	0.000526316	ctrl 6h>vac 3h;ctrl 6h>vac 6h;ctrl 6h>ctrl 3h	6417.4	9365.8	8244.1	8596.9	11066	13608	11028	11203	5853	6229.9	7650.4	5838.5	6978.5	6897.4	7737	7136.7		4	37.904
Q9RVI3	Chaperone protein ClpB	0.000540541	vac 3h>ctrl 6h;vac 6h>ctrl 6h;ctrl 3h>ctrl 6h	383280	437850	355960	384390	227460	235490	217880	243590	364950	361810	354730	307110	399560	309590	349570	376170		34	323.31
Q9RT51	Uncharacterized protein	0.00054902	vac 6h>vac 3h;ctrl 3h>vac 3h;ctrl 6h>vac 3h;ctrl 6h>vac 6h;ctrl 6h>ctrl 3h	24091	30687	19953	25257	32355	40257	35592	30801	15542	15644	14971	15336	18958	24023	22164	28020		10	74.739
Q9RYU9	Uncharacterized protein	0.000555556	ctrl 6h>ctrl 3h;ctrl 6h>vac 3h;ctrl 6h>vac 6h	17751	7668.6	17403	16572	28776	38184	32469	41934	17245	17612	14070	13496	20360	17330	15552	19066		13	128.19
Q9RXT9	Thiosulfate sulfurtransferase	0.00056	vac 6h>ctrl 6h;ctrl 3h>ctrl 6h;vac 3h>ctrl 6h	1032300	958240	893870	922500	553770	632460	621260	610780	1009500	944520	1081600	958860	1026500	795580	792860	1011300		14	323.31
Q9RT97	Penicillin-binding protein 2	0.000561404	ctrl 6h>vac 6h;ctrl 6h>vac 3h;ctrl 6h>ctrl 3h	15482	25517	15368	14874	31568	32914	26692	28380	15933	17788	14428	14672	14362	13244	15188	18443		11	161.95
Q9RXP1	Uncharacterized protein DR_0269	0.000571429	ctrl 3h>ctrl 6h;vac 6h>ctrl 6h;vac 3h>ctrl 6h;vac 3h>ctrl 3h	355790	298420	202410	241130	78996	50473	81966	80954	304030	366760	485090	424960	333860	268370	358220	271360		6	54.811
Q9RVR2	Uncharacterized protein	0.000571429	ctrl 6h>vac 3h;ctrl 6h>vac 6h;ctrl 6h>ctrl 3h	26765	38478	22685	25963	41554	47904	46875	43922	25731	22810	20731	23872	20489	19970	26258	31315		7	61.221
Q9RYV3	Oxidoreductase, putative	0.000571429	ctrl 6h>vac 3h;ctrl 3h>vac 3h;ctrl 3h>vac 6h;ctrl 3h>ctrl 6h	75230	106490	69629	70078	63054	52034	56714	44907	30845	30154	25510	30259	33589	40854	37672	44754		16	120.45
Q9RXU0	Uncharacterized protein	0.000580645	ctrl 3h>vac 3h;ctrl 6h>vac 3h;ctrl 6h>vac 6h;ctrl 6h>ctrl 3h	5292.2	6243	6439.9	6559.2	10373	8292.7	7107.9	7957.4	4502.2	4809	3945.9	3931.4	3908.4	5264.4	5726.4	5214.3		3	6.9896
Q9RUU2	DNA helicase RecQ	0.000581818	vac 6h>vac 3h;ctrl 6h>vac 3h;ctrl 3h>vac 3h;ctrl 3h>vac 6h;ctrl 3h>ctrl 6h	7334.2	10021	8754	9474.3	5562.5	6984.7	6882.5	6780.9	4746.3	4098	5095	4483.7	6231.3	5341	6928.7	7256.3		9	55.696
Q9RVA2	Uncharacterized protein	0.000583333	ctrl 3h>ctrl 6h;vac 6h>ctrl 6h;vac 3h>ctrl 6h;vac 3h>ctrl 3h	93369	113730	97172	93315	62528	76730	72654	71605	111710	113450	136750	124530	95303	102410	99726	116970		13	284.73
Q9RY49	50S ribosomal protein L9	0.000588235	ctrl 6h>vac 3h;ctrl 6h>vac 6h;ctrl 6h>ctrl 3h	137840	174580	80941	127270	257100	252250	241310	313130	138060	122150	70480	98669	86360	121260	106670	135010		7	47.512
Q9RSY7	Thioredoxin reductase	0.000590164	vac 6h>ctrl 6h;ctrl 3h>ctrl 6h;vac 3h>ctrl 6h	66053	79400	65591	78971	45098	38236	47472	39858	61671	68924	85052	76316	59552	56856	62589	56295		9	70.487
Q9RXB1	Uncharacterized protein	0.000592593	ctrl 6h>vac 3h;ctrl 3h>vac 3h;ctrl 3h>vac 6h	38214	56918	40374	56116	37251	42394	29570	29074	16203	11833	22909	18087	18372	22409	20784	23119		5	89.404
Q9RRX6	MutT/nudix family protein	0.000595745	ctrl 3h>vac 3h;ctrl 6h>vac 3h;ctrl 6h>vac 6h;ctrl 6h>ctrl 3h	16816	23986	21612	22226	26925	31530	25548	23282	13784	13779	16540	14303	15251	16126	16480	17271		4	97.284
Q9RSZ1	Acetyltransferase, putative	0.0006	ctrl 3h>ctrl 6h;vac 6h>ctrl 6h;vac 3h>ctrl 6h	3466.5	3965.9	3755.6	3209.2	1368.1	1745.3	1781.4	2073.2	3990.1	5096.1	4900	4045.4	4146.2	3376.5	2952	4519.4		5	23.632
Q9RVZ3	Uncharacterized protein	0.0006	ctrl 3h>ctrl 6h;vac 3h>ctrl 6h;vac 6h>ctrl 6h	40719	40638	32928	37231	25799	23635	24920	24905	48681	53856	41109	37184	40466	49296	48592	52237		4	157.84
Q9RZP7	PTS system, fructose-specific IIBC component	0.000603774	ctrl 6h>vac 3h;ctrl 6h>ctrl 3h;ctrl 6h>vac 6h	19462	17233	21667	21164	34293	37089	32836	34692	18234	8760	23778	16343	23798	20369	21547	16550		6	108.64
Q9RW95	Probable type IV piliation system protein DR_0774	0.000606061	vac 6h>ctrl 6h;vac 3h>ctrl 6h;vac 6h>ctrl 3h;vac 3h>ctrl 3h	164080	189320	119590	116410	106860	76419	110760	122440	234590	242040	176030	231350	210390	208800	183260	216440		23	309.02
Q9RYF0	Uncharacterized protein	0.000606061	ctrl 6h>vac 3h;ctrl 3h>vac 3h;ctrl 3h>vac 6h;ctrl 3h>ctrl 6h	49221	53757	44864	50035	30711	39311	43116	35284	24294	22544	28318	28020	32272	25635	27211	35705		10	106.88
Q9RUL4	Uncharacterized protein	0.000608696	ctrl 6h>vac 3h;ctrl 3h>vac 3h;ctrl 6h>vac 6h;ctrl 3h>vac 6h	120080	208570	123470	150710	166390	146160	124420	135270	45658	45359	45633	40937	67374	72068	89460	79706		10	144.02
Q9RTV2	Uncharacterized protein	0.000610169	ctrl 3h>vac 3h;ctrl 6h>vac 3h;ctrl 6h>vac 6h;ctrl 6h>ctrl 3h	81563	127380	98154	153760	146580	202250	151140	167400	52398	70674	72886	68950	72982	74648	81607	91623		4	22.681
Q9RTI0	3-isopropylmalate dehydratase small subunit 2	0.000615385	ctrl 6h>ctrl 3h;ctrl 6h>vac 3h;ctrl 6h>vac 6h	11881	9894.2	7541.3	8340	19428	25532	29266	24931	14139	7509.3	11122	9409.7	12145	12998	11742	20859		5	34.86
Q9RS87	Uncharacterized protein	0.000615385	ctrl 3h>vac 3h;ctrl 6h>vac 3h;ctrl 3h>vac 6h;ctrl 6h>vac 6h	50825	71272	51745	72811	74747	87854	58433	62339	26005	24140	33988	30982	27965	34459	37080	33501		5	53.313
Q9RVX2	Ribonuclease H	0.00062069	ctrl 3h>vac 3h;ctrl 6h>vac 3h;ctrl 6h>vac 6h	35650	42384	32125	32257	42995	50018	42517	36546	22462	22373	24186	23136	24321	24102	27642	32982		7	195.04
Q9RY30	Uncharacterized protein	0.000622222	ctrl 3h>vac 3h;ctrl 6h>vac 3h;ctrl 3h>vac 6h;ctrl 6h>vac 6h	23787	37146	25859	26925	30844	35675	32283	28072	14315	13836	15663	13240	19741	19671	21341	21683		10	91.975
Q9RW48	Lipase, putative	0.000625	ctrl 6h>vac 3h;ctrl 3h>vac 3h;ctrl 3h>vac 6h	19148	26448	23214	24515	20633	20206	17222	24134	12165	13818	13883	12123	14301	15840	16835	16941		4	60.962
Q9RYB8	Dihydrolipoamide acetyltransferase component of pyruvate dehydrogenase complex	0.000625	ctrl 3h>vac 3h;ctrl 6h>vac 3h;ctrl 6h>vac 6h;ctrl 6h>ctrl 3h	20837	27238	20912	27366	29336	35984	33224	37461	17242	18329	20232	16871	23579	22939	21994	21564		13	99.037
Q46577	UvrABC system protein A	0.000634921	ctrl 3h>ctrl 6h;ctrl 3h>vac 3h;ctrl 3h>vac 6h	53630	46845	48601	41339	29753	31923	35277	32746	35020	31483	35880	30607	39809	32727	34609	35688		20	262.96
Q9RSR7	Uncharacterized protein	0.000636364	ctrl 3h>vac 3h;ctrl 6h>vac 3h;ctrl 3h>vac 6h;ctrl 6h>vac 6h	9229.2	11581	9657	14888	11402	13813	13154	14691	4896	3788	7110	6131.2	6643.2	5616.3	6928.2	6238.7		5	75.129
Q9RSD6	Aminopeptidase	0.000645161	vac 6h>ctrl 6h;ctrl 3h>ctrl 6h;vac 3h>ctrl 6h	268470	237430	231340	260750	187050	166380	167950	182020	257640	231710	279400	240300	252750	244360	251310	245720		10	218.22
Q9RWJ4	Argininosuccinate synthase	0.000651163	vac 6h>ctrl 6h;vac 3h>ctrl 6h;ctrl 3h>ctrl 6h	26303	30365	28107	26644	16154	18098	18564	14832	23256	26396	28266	22246	26310	22715	23371	24281		10	64.406
Q9RV27	LmbE-related protein	0.000666667	ctrl 3h>vac 3h;ctrl 6h>vac 3h;ctrl 3h>vac 6h;ctrl 6h>vac 6h;ctrl 6h>ctrl 3h	11862	11500	11315	13134	13259	14688	14593	16231	9193.7	8052	8771.4	8090.5	10134	9376.4	10048	6772.9		4	41.623
Q9RZE4	Alcohol dehydrogenase, zinc-containing	0.000666667	ctrl 3h>vac 3h;ctrl 6h>vac 3h;ctrl 3h>vac 6h;ctrl 6h>vac 6h	48668	79080	50455	52683	64192	59767	60517	54540	20467	20584	22981	19197	34110	22308	36170	39103		6	90.29
Q9RVS8	Thioredoxin	0.000682927	ctrl 3h>vac 3h;ctrl 6h>vac 3h;ctrl 6h>vac 6h;ctrl 6h>ctrl 3h	210130	347210	211510	301660	391260	392520	336680	360220	165930	170910	187380	132730	150190	180730	191990	215350		6	70.506
Q9RUT4	Uncharacterized protein	0.000689655	vac 6h>ctrl 6h;ctrl 3h>ctrl 6h;ctrl 3h>vac 3h;ctrl 3h>vac 6h	11043	15066	12828	13843	5595.5	6440.4	7030.7	7621.7	8355.8	7216.1	8483.7	9190.8	9709.5	8451.4	9346.9	8737.2		8	63.704
Q9RW24	Ribose-5-phosphate isomerase A	0.000764706	ctrl 6h>vac 3h;ctrl 6h>vac 6h;ctrl 6h>ctrl 3h	14664	19189	9344.5	13077	24299	21724	18101	25696	12153	9371.9	9562.5	7957.9	10439	11859	12152	12526		7	56.61
Q9RSY1	PhoH-related protein	0.000776119	vac 6h>ctrl 6h;vac 3h>ctrl 6h;ctrl 3h>ctrl 6h;ctrl 3h>vac 6h;ctrl 3h>vac 3h	146810	150100	132890	164770	91879	96030	99977	94093	113130	116540	143870	115740	123740	115300	134260	115390		13	323.31
Q9RTD9	Gamma-glutamyl phosphate reductase	0.0008	vac 6h>ctrl 6h;vac 3h>ctrl 6h;ctrl 3h>ctrl 6h;ctrl 3h>vac 6h	31453	35766	36907	41789	17573	22488	25288	20187	30243	29812	34854	35467	28281	28461	28609	32630		9	83.179
Q9RRP8	NifR3 protein	0.000811594	ctrl 6h>vac 3h;ctrl 6h>vac 6h;ctrl 6h>ctrl 3h	22290	25492	21826	19562	28331	27238	31876	24344	18519	15917	18535	17279	18289	16828	17668	21934		6	57.95
Q9RS19	GTPase Der	0.000821918	vac 6h>ctrl 6h;vac 3h>ctrl 6h;ctrl 3h>ctrl 6h;ctrl 3h>vac 6h	232700	196490	220120	240310	123210	116890	135780	137070	165680	177840	202440	189090	205830	148350	152810	193770		17	279.49
Q9RUM5	Outer membrane protein	0.000831169	vac 6h>vac 3h;ctrl 6h>vac 3h;ctrl 3h>vac 3h;ctrl 3h>vac 6h;ctrl 3h>ctrl 6h	48304	94041	61528	66634	46678	52750	45343	35930	17111	17117	18408	17665	33752	39325	45998	44179		5	57.71
Q9RVW7	Uncharacterized protein	0.000833333	ctrl 6h>vac 6h;ctrl 6h>vac 3h;ctrl 6h>ctrl 3h	7804.4	10637	8078.1	6338.8	12083	13080	12219	11290	7382.4	6772.7	9017.7	7722.4	8200.3	7325.9	7324	7904.5		9	58.479
Q9RZL6	Ribonucleoside-diphosphate reductase, beta chain	0.000842105	ctrl 6h>vac 3h;ctrl 6h>vac 6h;ctrl 6h>ctrl 3h	15575	16455	10548	10714	30985	20476	21184	24096	11286	13199	10743	11079	14237	12265	11078	14004		9	104.04
Q9RZS3	Uncharacterized protein	0.00084507	ctrl 3h>ctrl 6h;vac 6h>ctrl 6h;vac 3h>ctrl 6h	45444	63071	50259	44535	24257	30130	29529	26165	53935	57471	75911	66990	42018	52453	59703	56037		23	323.31
Q9RWV1	Amino acid ABC transporter, periplasmic amino acid-binding protein	0.000853333	ctrl 6h>vac 3h;ctrl 6h>ctrl 3h;ctrl 6h>vac 6h	75230	43073	68769	82271	128930	123030	97730	155430	68314	60985	64632	66484	75110	69287	72599	57734		12	142.77
Q9RSR1	Polyribonucleotide nucleotidyltransferase	0.000864865	ctrl 3h>ctrl 6h;vac 6h>ctrl 6h;vac 3h>ctrl 6h	258290	249120	207790	186770	117210	102860	133060	131130	243230	261390	221570	223920	281670	192770	211330	229220		27	323.31
Q9RUR8	Uncharacterized protein DR_1314	0.000878049	ctrl 3h>ctrl 6h;vac 6h>ctrl 6h;vac 3h>ctrl 6h	1876200	2576600	2062500	1465900	1110700	1084900	1199900	1096200	2134700	2092000	2479700	2035200	2125100	2092900	2013600	2000600	50380	19	323.31
Q9RXK9	Glutamine--fructose-6-phosphate aminotransferase [isomerizing]	0.000888889	ctrl 3h>ctrl 6h;vac 6h>ctrl 6h;vac 3h>ctrl 6h	69381	48911	60542	40247	20808	26502	33445	37605	67319	64730	67585	66156	71806	50658	61056	64325		11	279.88
P42443	Protein RecA	0.0009	ctrl 6h>vac 3h;ctrl 3h>vac 3h;ctrl 3h>vac 6h;ctrl 3h>ctrl 6h	310030	374290	203070	252720	166300	182310	218680	210670	118990	90467	82296	83050	185990	126200	166690	147930		13	323.31
Q9RY52	30S ribosomal protein S6	0.000911392	ctrl 6h>vac 3h;ctrl 6h>ctrl 3h;ctrl 6h>vac 6h	150090	129080	82817	118980	376310	260280	258150	223850	119320	137290	61749	102990	97820	131300	102440	167950		6	124.58
Q9RUZ9	Uncharacterized protein	0.000923077	vac 6h>ctrl 6h;vac 3h>ctrl 6h;ctrl 3h>ctrl 6h	149210	186010	157700	159950	112060	120900	123940	106070	150820	152400	174270	150090	148100	150910	141930	155090		22	323.31
Q9RWV6	Fibronectin/fibrinogen-binding protein, putative	0.00106024	ctrl 3h>vac 3h;ctrl 3h>ctrl 6h;ctrl 3h>vac 6h	38796	39682	40237	42869	35099	34738	31596	34701	30826	31902	33926	31957	31860	36343	32459	37072		13	194.05
Q9RXB6	Osteoblast specific factor 2-related protein	0.00109524	ctrl 6h>vac 3h;ctrl 6h>ctrl 3h;ctrl 6h>vac 6h	23633	29118	14397	16608	48290	42945	42717	43804	22981	23597	14653	17492	40591	25829	21066	35636		5	62.906
Q9RTJ4	Uncharacterized protein	0.00117647	ctrl 6h>vac 3h;ctrl 6h>ctrl 3h;ctrl 6h>vac 6h	141430	241890	133150	161960	331490	394350	312690	280520	184250	164970	115690	135170	139870	177380	140490	241490		7	198.25
Q9RVM6	Phospho-2-dehydro-3-deoxyheptonate aldolase/chorismate mutase	0.00128889	vac 6h>ctrl 6h;ctrl 3h>ctrl 6h;vac 3h>ctrl 6h	45365	55339	48093	48524	24418	33860	34143	32274	50842	42898	53144	51509	47068	38122	47980	51239		12	222.06
Q9RY64	50S ribosomal protein L21	0.00129167	vac 6h>ctrl 6h;vac 3h>ctrl 6h;vac 3h>ctrl 3h	140440	158770	84609	130610	92878	55831	69743	83753	207430	247330	144840	216020	204630	170260	150680	149570		7	133.82
Q7DF71	RNA 2,3-cyclic phosphodiesterase	0.00129524	ctrl 3h>vac 3h;ctrl 3h>vac 6h;ctrl 3h>ctrl 6h	15340	21040	14749	16873	12963	14113	11157	9843.6	7041.2	7048.4	8949.5	9163.7	8181.7	12436	10862	12923		5	141.61
Q9RWU1	Uncharacterized protein	0.00130233	ctrl 6h>ctrl 3h;ctrl 6h>vac 3h;ctrl 6h>vac 6h	16412	7891.9	17668	15248	28521	23948	26713	29489	17966	19396	19963	14766	18692	17804	21614	16758		8	85.206
Q9RUM6	Outer membrane protein	0.00130337	ctrl 6h>vac 3h;ctrl 3h>vac 3h;ctrl 3h>vac 6h;ctrl 3h>ctrl 6h	31555	59868	39807	48798	30926	35208	25614	22063	12315	12214	13470	15702	20701	25738	30742	26093		8	51.86
Q9RXM3	2-oxoglutarate dehydrogenase, E1 component	0.00130435	vac 3h>ctrl 6h;vac 6h>ctrl 6h;ctrl 3h>ctrl 6h	251950	311940	245010	248150	171750	165500	196350	191300	238680	258020	241260	230540	277930	236160	248890	253290		26	323.31
Q9RXA3	Pyridine nucleotide-disulphide oxidoreductase, class II	0.00130526	vac 6h>ctrl 6h;vac 3h>ctrl 6h;ctrl 3h>ctrl 6h	5831	6303.2	4861.3	6448.7	3295.7	3388.9	3896.2	3719.6	4708.7	6592	5654.6	5280.8	5751.4	5336.6	4999	5487.3		6	20.244
Q9RS27	Alanine--tRNA ligase	0.00130693	ctrl 3h>ctrl 6h;vac 6h>ctrl 6h;vac 3h>ctrl 6h	70603	78365	66421	53093	36953	45160	50657	49159	76202	79040	81708	67919	86530	67512	70137	79680		26	323.31
Q9RRK9	Acetyl-CoA acetyltransferase	0.00130769	ctrl 6h>vac 3h;ctrl 6h>ctrl 3h;ctrl 6h>vac 6h	261190	352030	234290	217100	350550	375490	374030	405650	256300	234370	168670	174270	274680	251140	275680	282520		12	136.68
Q9RVB2	ATP-dependent Clp protease, ATP-binding subunit ClpC	0.00131818	ctrl 3h>ctrl 6h;ctrl 3h>vac 6h;ctrl 3h>vac 3h	85971	110070	90803	91469	54368	56452	62081	65262	83262	73795	78353	67211	84378	66109	71878	76559		27	323.31
Q59337	Catalase	0.00131868	vac 6h>ctrl 6h;ctrl 3h>ctrl 6h;vac 3h>ctrl 6h	803910	1202300	716150	1013400	489650	528560	437850	398520	932300	944000	1059100	892660	680030	815400	766580	867180		21	323.31
Q9RTI9	DNA helicase	0.00131915	vac 6h>ctrl 6h;vac 3h>ctrl 6h;ctrl 3h>ctrl 6h;ctrl 3h>vac 6h	32875	32085	25426	29012	16051	17592	21657	19484	26463	25144	27266	23839	26571	20923	24025	25801		17	230.45
Q9RX76	HesB/YadR/YfhF family protein	0.00131959	ctrl 6h>vac 3h;ctrl 3h>vac 3h;ctrl 6h>vac 6h;ctrl 3h>vac 6h	22413	31067	23325	28775	27030	27854	26101	24227	17044	18362	18540	17188	18165	21608	18999	21641		7	59.906
Q9RU42	Uncharacterized protein	0.00132	ctrl 6h>vac 3h;ctrl 6h>ctrl 3h;ctrl 6h>vac 6h	8593.6	2052.7	7113.7	9005.2	32213	22930	15051	17067	4739.1	3489	6454.9	5217	7058.3	9346.9	9390.7	4937.7		3	50.554
Q9RRA1	Uncharacterized protein	0.00132039	ctrl 3h>ctrl 6h;vac 6h>ctrl 6h;vac 3h>ctrl 6h	34003	25610	42307	36397	10507	13438	17360	13949	42026	38574	64033	60565	43474	47058	47829	26786		6	130.99
Q9RV30	Uncharacterized protein	0.00132075	ctrl 3h>vac 3h;ctrl 6h>vac 3h;ctrl 6h>vac 6h	58171	34939	46097	58414	71689	61689	41368	54077	26543	21011	21619	20435	30883	37987	31806	24716		8	280.83
P52153	Transcription termination factor Rho	0.00133333	vac 6h>ctrl 6h;vac 3h>ctrl 6h;ctrl 3h>ctrl 6h	80188	102210	73165	87471	47200	54719	57767	50496	68462	77309	84704	77006	75183	69375	76271	79056		15	156.21
Q9RVW0	DNA-directed RNA polymerase subunit beta	0.00133333	vac 3h>ctrl 6h;ctrl 3h>ctrl 6h;vac 6h>ctrl 6h	1016200	984860	1013900	916980	519330	537170	673810	633650	979330	917150	956330	832390	1253100	875850	944090	870220		63	323.31
Q9RWI3	Uncharacterized protein	0.00133333	ctrl 3h>vac 3h;ctrl 6h>vac 3h;ctrl 3h>vac 6h;ctrl 6h>vac 6h	96372	128260	119910	150870	126240	153880	134460	132950	74276	70377	105800	66320	89758	88761	77637	86160		11	77.477
Q9RYU2	Esterase, putative	0.00133333	ctrl 3h>vac 3h;ctrl 3h>ctrl 6h;ctrl 3h>vac 6h	7274.8	9364	7990.6	7830.9	4481.1	5201.6	6341.7	5482.1	5770.1	4326.1	5793	4990.4	5774.3	4906.6	6015.8	6273.1		3	20.645
Q9RSL8	Uncharacterized protein	0.00134694	vac 6h>ctrl 6h;ctrl 3h>ctrl 6h;ctrl 3h>vac 3h	159460	152690	154480	132980	76684	80899	104890	95847	111090	118340	113810	93655	156030	113640	114510	140900		21	283.03
P56925	33 kDa chaperonin	0.00145794	ctrl 3h>vac 3h;ctrl 3h>ctrl 6h;ctrl 3h>vac 6h	42807	53688	43604	43938	33300	33519	33900	33130	33353	31853	32326	32726	31313	34773	33592	42286		11	116.19
Q9RTY1	Uncharacterized protein	0.00151852	ctrl 3h>vac 6h;ctrl 6h>vac 6h;ctrl 3h>vac 3h;ctrl 6h>vac 3h	73635	98279	70874	83962	93700	96057	84648	82448	63575	55167	69938	65475	57724	58654	66459	58755		18	260.85
Q9RY69	Uncharacterized protein	0.00154128	ctrl 6h>vac 3h;ctrl 6h>vac 6h;ctrl 6h>ctrl 3h	10444	8674.2	11191	10461	13136	13910	11419	12654	7771	6875.1	7953.8	9787.4	9445.4	8704.9	10847	7969.8		5	34.727
Q9RTE3	Multifunctional fusion protein	0.0016	vac 6h>ctrl 6h;vac 3h>ctrl 6h	81278	93732	82231	81005	66339	63247	68738	76933	99918	107220	91323	93566	112980	87212	94862	93031		16	128.15
Q9RT71	Transcriptional regulator, AsnC family	0.00172973	ctrl 6h>vac 3h;ctrl 6h>ctrl 3h;ctrl 6h>vac 6h	10790	15683	10369	11537	18869	15466	17715	20060	11036	11526	9368.3	11108	12542	10253	12678	14550		7	108.68
Q9RWC3	Uncharacterized protein	0.00184071	ctrl 6h>vac 6h;ctrl 3h>vac 6h;ctrl 6h>vac 3h;ctrl 3h>vac 3h	3476.2	4066.1	2980.3	1839.5	2475.4	2683.5	2164.5	2971	1797.3	1488.5	1179.5	1100.6	931.78	811.33	1432.6	1327.6		1	12.744
Q9RSA6	Tellurium resistance protein TerB (TerB) putative	0.00185714	ctrl 6h>vac 3h;ctrl 6h>vac 6h	70746	112890	85505	109770	110320	115320	108830	124630	71688	76169	69519	73814	76780	77466	68799	83705		5	16.765
Q9RW23	Bacterioferritin comigratory protein	0.00189474	ctrl 6h>vac 3h;ctrl 6h>vac 6h;ctrl 6h>ctrl 3h	74888	113370	72760	62802	133890	117130	117110	111110	67835	63246	70364	50955	65196	63987	78732	91668		7	263.76
Q9RX88	50S ribosomal protein L25	0.00212174	ctrl 6h>vac 3h;ctrl 6h>vac 6h;ctrl 6h>ctrl 3h	252910	226470	175330	188010	318480	262120	299470	284490	221900	192860	146250	178980	212700	188730	204110	224690		9	195.5
Q9RRN6	Uncharacterized protein	0.00213793	ctrl 6h>vac 3h;ctrl 6h>vac 6h;ctrl 6h>ctrl 3h	12786	4260.7	12133	13490	17217	15508	14967	18672	8348.7	6644.3	7752.4	8022.8	7374.4	8882.6	9608	6788.3		4	57.833
Q9RYF4	Oxidoreductase, short-chain dehydrogenase/reductase family	0.00216949	ctrl 3h>vac 3h;ctrl 6h>vac 3h;ctrl 6h>vac 6h	44536	50653	24434	37599	47423	48728	48437	48479	27842	26679	25954	19539	31299	28760	31422	33615		8	102.8
Q9RZA7	Phospho-sugar mutase, putative	0.00218487	ctrl 3h>ctrl 6h;vac 6h>ctrl 6h;vac 3h>ctrl 6h	62461	51496	55457	54959	31732	31911	41160	37886	60343	81352	65558	53535	71122	56361	53487	64546		14	293.95
Q9RUN5	Histidine--tRNA ligase	0.00218803	ctrl 3h>ctrl 6h;vac 3h>ctrl 6h;vac 6h>ctrl 6h	38654	49125	39591	31544	20170	28405	28523	24025	41211	41011	37455	39326	42763	37442	39949	43611		11	100.18
P56926	Glutamine--tRNA ligase	0.0024	vac 6h>ctrl 6h;vac 3h>ctrl 6h;ctrl 3h>ctrl 6h	116620	143400	105380	123510	88586	90050	81151	87332	124130	117280	122520	103930	117830	111640	117380	112190		33	323.31
Q9RWC7	Arginine repressor	0.00257851	ctrl 3h>ctrl 6h;vac 6h>ctrl 6h;ctrl 3h>vac 3h;vac 6h>vac 3h	39367	43251	34315	38434	30377	33048	32213	27016	32287	33596	30717	34143	41825	38168	38878	37324		8	122.25
Q9RTG5	Translation initiation factor IF-2	0.0026129	vac 3h>ctrl 6h;vac 6h>ctrl 6h;ctrl 3h>ctrl 6h	466300	444200	391950	304920	153350	166870	246740	222800	354480	380350	301670	317590	373910	287980	326970	412080		13	323.31
Q9RVW5	DNA topoisomerase (ATP-hydrolyzing)	0.00263415	ctrl 3h>ctrl 6h;ctrl 3h>vac 3h;ctrl 3h>vac 6h	201180	192280	184870	142580	107630	106050	107700	132070	137240	146870	122070	126050	162310	137200	133010	131710		19	263.66
Q9RXE7	Aminodeoxyfutalosine synthase	0.00265574	vac 6h>ctrl 6h;vac 3h>ctrl 6h;ctrl 3h>ctrl 6h	17409	21126	18623	17536	9760	12393	13370	9706.7	14243	17460	20359	15981	16644	15606	14734	17682		8	58.116
Q9RZE6	Succinate-semialdehyde dehydrogenase	0.002688	vac 6h>ctrl 6h;ctrl 3h>ctrl 6h;ctrl 3h>vac 3h	28190	37401	32440	29648	21623	21010	21852	18244	22179	24833	27406	27879	28543	23248	27341	27546		7	55.014
Q9RUA8	Uncharacterized protein	0.0028254	vac 6h>ctrl 6h;ctrl 3h>ctrl 6h	275080	314140	399100	336130	212710	223350	209580	207310	271660	249520	311160	272360	302790	300960	273010	312910		9	323.31
Q9RT49	Uncharacterized protein	0.00283077	ctrl 6h>vac 3h;ctrl 6h>vac 6h	4811.7	7440	5272.3	5839.2	6334.6	7631.7	7892.7	7509	3934.5	4007.1	4268.7	4580.6	4659.9	3973.7	4389.4	6238.1		5	32.253
Q9RSY6	Ribosomal protein S1, putative	0.00283969	ctrl 3h>ctrl 6h;vac 3h>ctrl 6h;vac 6h>ctrl 6h	2082300	2344200	1774700	1899600	1531100	1625200	1631500	1536700	2092300	2049700	2120500	1853800	2120700	2035600	2227700	2039800	113770	24	323.31
Q9RY23	Chaperone protein DnaK	0.00284848	vac 6h>ctrl 6h;ctrl 3h>ctrl 6h;vac 3h>ctrl 6h	1851600	2301900	1535700	1686800	1219400	1203100	1285500	1201800	2022600	1856800	1779800	1851100	1914900	1702800	1617600	1889600	138230	31	323.31
Q9RXX2	Glutamate synthase, large subunit	0.00285271	vac 6h>ctrl 6h;vac 3h>ctrl 6h	37924	40929	39470	25478	15749	21762	27505	30105	46482	47768	52498	45632	57853	36955	41282	44913		22	294.95
Q9RRA0	Magnesium protoporphyrin chelatase, putative	0.00286614	ctrl 6h>vac 3h;ctrl 3h>vac 3h;ctrl 3h>vac 6h	156290	224950	147500	196510	140890	164220	159550	156490	112670	105670	105550	109340	127650	110340	127140	139680		17	269.83
Q9RUL9	Aspartokinase	0.002875	vac 3h>ctrl 6h;vac 6h>ctrl 6h	16944	18129	15926	6640.3	7449	7594.7	10233	8495.9	18283	19077	18165	17033	21576	16991	18700	17849		8	60.012
Q9RSS3	ABC transporter, ATP-binding protein, MDR family	0.00288722	vac 6h>ctrl 6h;ctrl 3h>ctrl 6h;vac 3h>ctrl 6h	10762	14247	9023.3	10074	5443.6	5655	5646.6	6301.5	10865	12488	11221	9918.3	13320	10301	8467.5	10701		11	43.278
Q9WXF2	DNA repair protein RecN	0.00289552	ctrl 3h>ctrl 6h;ctrl 3h>vac 6h;ctrl 3h>vac 3h	8380.3	8336	7376.5	8174.4	3022.5	5274	5495.3	5754.8	5277.7	6462.5	6861.8	5244.7	5500.5	4728.6	4173.3	6123.3		10	68.132
Q9RRM3	Serine-pyruvate aminotransferase	0.0029037	vac 6h>ctrl 6h;vac 3h>ctrl 6h;ctrl 3h>ctrl 6h	38343	37459	33666	36247	21581	29609	28346	26873	36528	36143	35590	35615	38130	29131	33697	36543		7	123.25
Q9RT06	Twitching mobility protein	0.00302941	vac 6h>ctrl 6h;vac 3h>ctrl 6h;ctrl 3h>ctrl 6h	38095	41917	33489	40322	29727	30315	23253	29353	40411	37452	39891	35846	33125	35836	38003	31855		13	307.35
Q9RZE3	Uncharacterized protein	0.00306569	ctrl 6h>vac 3h;ctrl 3h>vac 3h;ctrl 3h>vac 6h	84462	140750	85332	127050	109940	91569	72410	76989	44947	51543	51700	51220	54268	57661	60525	65078		10	109.26
Q9RWP1	Uncharacterized protein	0.00313043	ctrl 3h>ctrl 6h;vac 6h>ctrl 6h;vac 3h>ctrl 6h	3240.5	5421	4077.4	5431.4	2321.7	2485.2	2324.3	2572.2	5602.6	5973.9	6989.7	4900.4	3567.6	6199.8	4212.1	4557.9		3	13.234
Q9RYS7	Oxidoreductase	0.00316547	vac 6h>ctrl 6h;ctrl 3h>ctrl 6h;ctrl 3h>vac 3h	25234	32710	30435	26434	19580	20839	20220	19906	22377	22440	24972	21557	28355	22137	25698	25378		10	111.04
Q9RWW5	MutT/nudix family protein	0.00331429	vac 3h>ctrl 6h;vac 6h>ctrl 6h;ctrl 3h>ctrl 6h	17670	20210	20434	18372	11161	13515	14063	10580	14189	17413	19459	15783	16645	14569	18447	18142		7	76.172
Q9RUR2	Uncharacterized protein	0.00334752	ctrl 6h>vac 3h;ctrl 6h>vac 6h;ctrl 6h>ctrl 3h	35989	69418	49897	49970	72271	85454	64326	60404	39294	37568	41285	33315	38697	44970	44711	43516		7	170.35
Q9RVG6	Peptidylprolyl isomerase	0.00391549	ctrl 6h>vac 3h;ctrl 6h>vac 6h;ctrl 6h>ctrl 3h	40726	48553	42705	46525	52232	67174	58180	54706	30242	35211	40114	41939	31438	41721	39044	49912		9	156.59
Q9RY33	Biotin carboxyl carrier protein of acetyl-CoA carboxylase	0.00402797	ctrl 6h>vac 3h;ctrl 6h>vac 6h;ctrl 6h>ctrl 3h	12316	19466	12362	12633	18232	18423	21344	20560	14078	10546	12458	10072	13112	11572	13749	14307		6	31.961
Q9RW99	Fimbrial assembly protein PilM, putative	0.00418919	vac 6h>ctrl 6h;ctrl 3h>ctrl 6h;vac 3h>ctrl 6h	38742	43659	36053	34913	22858	27035	31202	24876	40617	35367	41220	37720	41475	30606	36219	38257		7	193.37
Q9RTB7	1,4-alpha-glucan branching enzyme GlgB	0.00419048	vac 3h>ctrl 6h;ctrl 3h>ctrl 6h	19864	23471	23936	24544	9147.3	15686	16498	13743	20821	19755	23829	22801	20384	17626	14321	21280		7	62.75
Q9RT29	Uncharacterized protein	0.00419444	ctrl 3h>vac 3h;ctrl 3h>vac 6h;ctrl 3h>ctrl 6h	41080	51294	37302	37108	32676	32186	33001	26263	27932	24071	32381	21826	27689	26640	28197	29834		13	259.21
Q9RRV4	Aldehyde dehydrogenase	0.00421477	ctrl 6h>vac 3h;ctrl 6h>vac 6h	6842.6	4780.9	9384.1	6731.8	7805.6	9338.7	10239	8271.3	4354.3	4202.8	4555.8	5337.4	6160.5	6042.6	4222.7	5975.5		6	26.482
Q9RSQ3	Phosphoglucosamine mutase	0.00421918	vac 3h>ctrl 6h;vac 6h>ctrl 6h;ctrl 3h>ctrl 6h	46580	65055	44552	51522	33588	38759	30587	28347	49231	47123	42950	42502	48342	47196	49585	50693		9	123.66
Q9RYS6	Oxidoreductase	0.00424828	ctrl 6h>vac 3h;ctrl 6h>vac 6h	18254	29801	15352	20479	29568	25317	24116	23004	15062	12304	14359	12494	16695	14559	14707	14960		11	80.616
Q9RRB6	S-layer protein SlpA	0.00429333	ctrl 3h>ctrl 6h;vac 6h>ctrl 6h;vac 3h>ctrl 6h	12693000	18078000	14481000	16070000	10321000	11933000	11806000	10032000	15546000	14870000	18499000	19275000	14707000	16934000	16143000	17476000	2037100	59	323.31
Q9RZC4	1-pyrroline-5-carboxylate dehydrogenase, putative	0.00437086	ctrl 6h>vac 3h;ctrl 6h>vac 6h;ctrl 6h>ctrl 3h	2963.7	4505	4173.3	7457	7028.1	7886.8	8939.5	8691.2	4242.3	3429.9	4780.8	3977	5916.2	3996.7	5151.6	3753.9		8	50.293
Q9RXJ4	50S ribosomal protein L29	0.00448408	ctrl 6h>vac 3h;ctrl 6h>vac 6h	92359	109000	64776	94188	137090	112940	98697	98860	62206	75678	47663	64666	50386	73252	73929	67328		3	17.129
O32504	DNA repair protein PprA	0.00449673	ctrl 6h>vac 3h;ctrl 3h>vac 3h;ctrl 3h>vac 6h	105200	97116	58066	62658	91081	68596	65351	65869	38669	41225	24929	26456	46933	49097	48309	58227		9	168.86
Q9RWN9	UDP-N-acetylmuramate--L-alanine ligase	0.00451282	vac 3h>ctrl 6h;ctrl 3h>ctrl 6h;vac 6h>ctrl 6h	17997	15067	14080	15568	7819.4	11799	12219	11651	14774	13424	16227	16301	18949	15276	15844	16644		8	183.76
Q9RSC9	Uncharacterized protein	0.00451613	vac 6h>ctrl 6h;ctrl 3h>ctrl 6h;vac 3h>ctrl 6h	3305.8	5376.5	3438.9	4729.4	2264.2	2550	2342.1	1779.3	4363.9	5250.6	6881	4502	3563.5	4854.6	3973.2	4356.8		4	40.707
Q9RZT5	Sensor histidine kinase/response regulator	0.00451948	vac 6h>ctrl 6h;vac 3h>ctrl 6h;vac 3h>ctrl 3h	5934.4	5445.5	5324.3	5564.3	4046	5624.7	5393.4	5080.5	6785	6400.7	7276.5	6447.3	7719.2	6196.5	6308.3	6482.1		8	119.8
Q9RVP5	Glutamate dehydrogenase	0.00452632	ctrl 6h>vac 3h;ctrl 6h>vac 6h;ctrl 6h>ctrl 3h	63409	61240	48540	59979	76348	76925	97308	110530	52521	62700	46441	52642	66281	43610	42167	64364		15	123.25
Q9RXL0	Uncharacterized protein	0.00459627	ctrl 6h>vac 3h;ctrl 6h>vac 6h;ctrl 6h>ctrl 3h	6764.6	13169	8710	11275	19154	21186	14347	11871	7512.5	5677.7	9193	7800	8703	8996.6	9550.2	8800.2		2	13.446
Q9RZ33	Uncharacterized protein	0.00460759	ctrl 3h>vac 3h;ctrl 3h>vac 6h;ctrl 3h>ctrl 6h	44679	62234	38295	36505	26329	30053	33392	23297	23925	21814	20903	17930	24752	22734	26013	34671		7	142.18
Q9RS71	Transketolase	0.004625	ctrl 3h>ctrl 6h;vac 6h>ctrl 6h;vac 3h>ctrl 6h	202780	247820	154030	212130	128260	146120	145530	149100	218720	228070	218760	196360	220430	187840	208970	200880		21	315.01
Q9RRJ6	DNA-directed RNA polymerase subunit omega	0.00462893	ctrl 6h>vac 3h;ctrl 6h>vac 6h;ctrl 6h>ctrl 3h	83371	61022	60319	44483	93518	77967	79134	82818	44554	51161	43757	55192	45491	55450	56589	64248		5	166.24
Q9RWT8	Sensor histidine kinase	0.00469136	vac 6h>ctrl 6h;ctrl 3h>ctrl 6h;ctrl 3h>vac 3h	6781.6	7060.9	7203	6046.2	4374.2	4754.8	4850.9	4326.2	4919.3	5096.1	5748.1	4726.3	6265.3	5007.3	7879.6	6452.4		6	46.138
Q9RT91	GMP synthase [glutamine-hydrolyzing]	0.0047362	ctrl 3h>ctrl 6h;vac 6h>ctrl 6h;vac 3h>ctrl 6h	91260	86695	74779	61264	32568	39882	60660	53190	92661	81543	87061	93230	102840	64306	78351	89826		16	323.31
Q9RZC5	Acetylornithine aminotransferase	0.00478049	ctrl 6h>vac 3h;ctrl 6h>ctrl 3h	15185	11393	10460	11114	13453	23675	18456	24973	8552.1	8214.9	9213.4	7268.9	16963	9595.7	12776	15334		7	78.528
Q9RWW4	Glutaryl-CoA dehydrogenase, putative	0.00492121	vac 6h>ctrl 6h;vac 3h>ctrl 6h;ctrl 3h>ctrl 6h	25836	16467	23348	35586	6728.2	9893.7	10641	10596	19002	23434	23272	20719	25234	21156	19422	16653		7	64.388
Q9RV97	Dihydroxy-acid dehydratase	0.00495808	vac 3h>ctrl 6h;ctrl 3h>ctrl 6h;vac 6h>ctrl 6h	10754	11421	9520.4	7472	4426.8	4977.3	7352.6	7144.4	9142.1	10008	9008	10019	10535	8476.5	10356	10499		5	100.23
Q9RU19	S-adenosylmethionine:tRNA ribosyltransferase-isomerase	0.00498795	vac 3h>ctrl 6h;vac 6h>ctrl 6h;ctrl 3h>ctrl 6h	23802	31166	25210	22275	14831	16449	20617	15667	25164	25991	27197	21118	26388	23576	24414	27738		11	157.78
Q9RUX5	Acyl-CoA dehydrogenase	0.00501775	ctrl 6h>ctrl 3h;ctrl 6h>vac 3h	6029.8	4703.1	4043.1	4002.2	6418.3	8213.3	7079.7	6589	4258.2	4498.6	5445.7	4644.2	6500.1	5199.9	5385.7	6606		5	71.423
Q9RUF5	Phosphoribosylamine--glycine ligase	0.00504762	ctrl 6h>vac 6h;ctrl 6h>vac 3h;ctrl 6h>ctrl 3h	22607	27154	19879	25415	29250	27837	31815	34568	23278	23121	21388	25161	21437	22972	19148	25371		12	84.825
Q9RUW8	60 kDa SS-A/Ro ribonucleoprotein homolog	0.00508235	vac 6h>ctrl 6h;vac 3h>ctrl 6h;ctrl 3h>ctrl 6h	30991	40822	24605	22904	9921.6	11659	13827	14068	40638	29965	24790	23193	28987	27341	29030	29308		15	179.88
Q9RT53	DNA gyrase subunit A	0.00509942	vac 3h>ctrl 6h;vac 6h>ctrl 6h;ctrl 3h>ctrl 6h	249690	260720	206710	162110	100100	100130	125240	133700	188330	194790	176240	152640	228080	158800	176020	206700		22	230.63
P52027	DNA polymerase I	0.0052093	ctrl 3h>ctrl 6h;vac 3h>ctrl 6h;vac 6h>ctrl 6h	41848	39563	38692	32332	24718	27251	31519	29032	39369	38160	39041	40413	47438	35584	37135	37859		21	309.54
Q9RRW1	Ribonucleoside-diphosphate reductase	0.00534104	vac 3h>ctrl 6h;ctrl 3h>ctrl 6h	141670	163240	138540	132350	95765	84321	105270	117770	133570	136100	119640	115540	134650	114330	117300	130810		24	323.31
Q9RV03	Two-component sensor histidine kinase	0.00537931	ctrl 3h>ctrl 6h;vac 6h>ctrl 6h;vac 3h>ctrl 6h	3180.9	3619.8	3689.4	2312.4	1471.1	2222	2084.8	2178.9	2636.5	4014.6	3947.9	4266.6	4228	3329.1	3807.5	3424.5		4	53.888
Q9RWQ8	Uncharacterized protein	0.00558192	ctrl 6h>vac 3h;ctrl 6h>vac 6h;ctrl 6h>ctrl 3h	15942	24075	18965	22349	26573	23089	27855	30263	18264	16149	15357	16647	16599	17619	19515	24578		3	16.435
Q9RRC9	Uncharacterized protein	0.00559091	ctrl 3h>vac 3h;ctrl 6h>vac 3h;ctrl 3h>vac 6h;ctrl 6h>vac 6h	5591.5	8316.2	6258.9	9487.5	7079.3	9687.3	7147.2	7208.1	4085.6	4933.6	5066.1	3446.3	5523.9	4718.8	4881.1	4065.8		3	18.537
Q9RY36	Uncharacterized protein	0.00562286	ctrl 6h>ctrl 3h;ctrl 6h>vac 3h	41763	45458	27211	30598	74176	54982	67764	82992	43616	52702	30376	34785	69790	42074	52030	55330		7	160.52
Q9RTI6	3-isopropylmalate dehydratase large subunit 2	0.00566292	ctrl 6h>vac 3h;ctrl 6h>ctrl 3h;ctrl 6h>vac 6h	7694	10839	10072	9053.3	11029	16267	13738	11965	7417.9	7156	10105	8028	10012	9691.4	9672.7	9914.3		4	51.78
Q9RVS6	Uncharacterized protein	0.00567598	ctrl 3h>ctrl 6h;vac 6h>ctrl 6h;vac 3h>ctrl 6h	16952	20232	11925	14979	8194.6	9112.9	11205	10620	16992	20257	16707	16519	18536	13885	14179	17880		6	55.653
Q9RT57	Lactate utilization protein C	0.00587845	ctrl 6h>vac 3h;ctrl 6h>ctrl 3h	26129	37583	26289	35363	44088	50218	36515	37488	23473	24254	30919	21053	32811	32872	35318	36123		6	56.155
Q9RTL8	Glucose-6-phosphate isomerase	0.00588889	vac 6h>ctrl 6h;vac 3h>ctrl 6h;ctrl 3h>ctrl 6h	46569	60450	51776	62836	36943	41065	36825	38357	52719	53595	62608	46991	60247	50621	49825	54521		11	136.32
Q9RX59	Biopolymer transport protein, putative	0.00595604	ctrl 6h>vac 3h;ctrl 6h>ctrl 3h;ctrl 6h>vac 6h	22572	32543	22712	22388	35320	36453	39292	48006	26209	30373	20953	19680	33570	24342	24852	27597		4	27.603
Q9RTT7	Uncharacterized protein	0.0060765	ctrl 6h>vac 3h;ctrl 6h>vac 6h	50132	64445	39826	38481	69644	64424	66500	50349	47566	30587	28574	26311	40829	32045	42108	36578		9	147.67
Q9RXQ3	Acetyltransferase component of pyruvate dehydrogenase complex	0.00617391	vac 3h>ctrl 6h;vac 6h>ctrl 6h	504950	616550	505050	467030	410880	353510	359010	555960	636140	634000	536830	607760	622190	586960	642090	606060		18	323.31
Q9RWM2	Uncharacterized protein	0.00618378	ctrl 6h>vac 3h;ctrl 6h>ctrl 3h	36599	63529	38194	61054	71333	66205	84637	76205	40275	43866	50037	41947	55119	57664	48202	66317		4	49.112
Q9RTL6	Uncharacterized protein	0.00630108	ctrl 6h>vac 3h;ctrl 6h>vac 6h	9918.5	12867	10201	8647.4	10453	14636	14611	17826	4795.1	7379.1	7271.3	8670.3	6794.2	9722.4	9261.1	11462		5	165.97
Q9RW82	Uncharacterized protein	0.0068877	vac 6h>ctrl 6h;vac 3h>ctrl 6h;ctrl 3h>ctrl 6h	44031	64437	40866	50931	34448	30733	31884	23910	44777	47915	43587	50283	39461	45404	41057	46747		11	141.67
Q9RRU8	S-ribosylhomocysteine lyase	0.00698413	ctrl 6h>vac 3h;ctrl 6h>vac 6h	39939	27508	28116	20920	41823	45021	29894	36455	24219	19123	16782	17897	22549	23053	25092	29418		6	94.774
Q9RUH6	Carboxynorspermidine decarboxylase	0.007	vac 6h>ctrl 6h;ctrl 3h>ctrl 6h;vac 3h>ctrl 6h	34868	36062	34564	30716	21615	22924	24289	29008	38643	34151	38624	32670	39764	27304	31297	32301		11	207.04
Q9RXT7	Uncharacterized protein	0.00701053	ctrl 3h>ctrl 6h;ctrl 3h>vac 3h	4085.7	4810.6	3041.1	4316.1	2381.4	2566.9	2624.5	1486.7	2853	3077	2402.2	2104.3	3988.9	2724.1	3272.7	3716.2		3	60.319
Q9RRA6	Iron ABC transporter, periplasmic substrate-binding protein, putative	0.00714136	ctrl 6h>vac 3h;ctrl 6h>vac 6h	478360	606690	483300	573730	867790	665820	609030	609300	447550	433060	404050	420570	389300	471900	530490	562290		11	198.4
Q9RT36	Uncharacterized protein	0.0071875	ctrl 3h>vac 3h;ctrl 6h>vac 3h	22089	25236	18745	17451	18865	18385	23178	23836	13030	14333	12168	13276	19104	14306	14512	19257		1	22.14
Q9RT58	Fumarate reductase-related protein	0.00719171	ctrl 6h>ctrl 3h;vac 6h>ctrl 3h;ctrl 6h>vac 3h;vac 6h>vac 3h	34640	43102	37724	34156	42955	45806	43571	42090	38179	38682	40018	35774	42587	43112	44164	45660		9	103.85
Q9RXG4	Lon protease	0.00727835	ctrl 3h>ctrl 6h;vac 6h>ctrl 6h;vac 3h>ctrl 6h	216490	202680	175180	178780	135900	132140	157310	161410	222150	239090	172860	216670	197000	180180	192860	218520		28	323.31
Q9RSZ3	Endonuclease MutS2	0.00740513	ctrl 3h>ctrl 6h;ctrl 3h>vac 3h	58491	73961	52110	52153	32295	36309	35801	38181	47935	43166	47025	33194	54531	39437	43095	48158		19	176.77
Q9RZS7	Uncharacterized protein	0.00773469	vac 6h>ctrl 3h;vac 3h>ctrl 3h;vac 6h>ctrl 6h;vac 3h>ctrl 6h	17512	12145	19266	10497	13435	14413	12622	20127	26265	27432	25416	17253	22818	22630	22325	24398		6	61.374
Q9RXH8	ATP-dependent RNA helicase, putative	0.00775635	ctrl 3h>ctrl 6h;ctrl 3h>vac 3h	78691	109480	72812	86607	60436	55283	55731	60442	73010	65615	63014	64451	65301	64714	74867	70565		20	120.77
Q9RSP9	Ferredoxin	0.00779798	ctrl 6h>vac 3h;ctrl 6h>ctrl 3h;ctrl 6h>vac 6h	11101	13828	8734	12514	18556	16463	20028	15714	8966.2	11824	9146.2	13272	10485	16111	9932.1	11580		4	36.452
Q9RV72	Uncharacterized protein	0.0081809	ctrl 6h>ctrl 3h;ctrl 6h>vac 3h	8554.1	5797.1	9690.4	9378.7	14654	15443	12584	11120	8675.6	10649	11235	9592.5	9264.8	11103	11706	9707.9		5	134.48
Q9RRQ4	Peptide deformylase	0.00832	ctrl 6h>vac 3h;ctrl 3h>vac 3h	53052	49645	55954	52700	45336	59378	50581	52232	41191	40346	45164	37000	42202	45009	45219	51345		9	184.89
Q9RZ18	ABC transporter, periplasmic substrate-binding protein, putative	0.00855721	ctrl 3h>vac 3h;ctrl 3h>vac 6h	85387	120890	67176	91760	86454	69604	57186	64207	49464	50094	52439	57053	52338	60933	54069	55634		10	138.16
Q9RX29	Uncharacterized protein	0.00881188	ctrl 6h>vac 3h;ctrl 6h>vac 6h;ctrl 6h>ctrl 3h	25006	37121	25139	19481	31749	45359	46871	47620	26391	22629	15662	24385	17912	24412	17323	34740		6	165.29
Q9RYN4	Malate oxidoreductase	0.00910345	vac 3h>ctrl 6h;vac 6h>ctrl 6h	17372	8725.2	15740	17124	13529	10197	12979	11558	20169	18771	17694	18085	21001	16621	20479	17921		13	75.386
Q9RY75	Uncharacterized protein	0.00911765	vac 6h>ctrl 6h;ctrl 3h>ctrl 6h;vac 3h>ctrl 6h	44505	56938	45244	50362	34583	36157	40239	41305	46437	49352	55045	48948	52147	44965	45542	49619		25	323.31
Q9RVL6	1,4-dihydroxy-6-naphtoate synthase	0.00936585	ctrl 6h>vac 3h	7848.2	9064	6093.6	6737.9	9579.2	8113.2	10239	11399	5942.9	4887.6	5512.3	5097.6	9526.4	4852	6515.9	7207.9		7	14.059
Q9RYS3	Oxidoreductase, iron-sulfur subunit	0.00941748	ctrl 3h>vac 3h;ctrl 6h>vac 3h	6459.9	5073.6	7291.4	5447.2	5858.4	6891.9	8598.9	6683	4408.2	3960.2	3454.5	4679.1	4430.1	5371.4	5383.1	6399.4		3	40.129
Q9RWP9	Metalloprotease, putative	0.00944928	ctrl 3h>ctrl 6h	302190	274510	315870	294830	192980	223700	227400	235990	245630	249840	287420	241720	296730	220000	247230	273890		35	323.31
Q9RRP5	Ribosomal protein N-acetyltransferase, putative	0.00967308	vac 6h>ctrl 6h;vac 3h>ctrl 6h	8146.9	7855.7	10058	12849	6043.2	8762.2	6491.9	5003.3	11613	11077	14160	10248	9818.1	10854	10472	10319		4	44.12
Q9RY51	Single-stranded DNA-binding protein	0.0102201	ctrl 3h>ctrl 6h;ctrl 3h>vac 3h;ctrl 3h>vac 6h	618620	915300	440510	709320	460390	362130	333150	318440	353430	405850	376450	393580	396090	468030	387840	458770		14	251.32
Q9RV84	Elongation factor 4	0.0102667	vac 6h>ctrl 6h;vac 3h>ctrl 6h	66818	55824	74665	39598	32851	45675	57298	54725	69707	76034	79221	78023	83151	66912	73184	76809		16	235.75
Q9RUE8	Probable ABC transporter-binding protein DR_1438	0.0107678	ctrl 6h>vac 3h;ctrl 6h>vac 6h	13542	25624	13742	12191	34842	24957	18604	17330	9382.4	7861.3	7491.8	5258.2	12493	12851	15086	10719		11	70.358
Q9RZ10	3-hydroxyacyl-CoA dehydrogenase, putative	0.0111132	ctrl 3h>ctrl 6h;vac 3h>ctrl 6h;vac 6h>ctrl 6h	46717	55143	37271	33412	21346	28809	30904	30267	44262	43599	44854	43267	53091	36721	46427	53572		10	145.79
Q9RWD1	Uncharacterized protein	0.0116432	ctrl 6h>vac 3h;ctrl 6h>vac 6h	10239	13319	5227.9	15883	14456	15546	12864	13351	6114	5565.3	8808.5	6182	7670.8	9145.3	7765.3	8475.6		9	66.388
Q9RXD7	L-serine dehydratase, alpha subunit	0.0118131	ctrl 3h>vac 3h;ctrl 6h>vac 3h	5838.9	6952.4	8217	6544.4	6666	7482.9	8560.4	7882.6	5597.6	5065.4	6136.6	4207.1	6394.8	6222.3	6119.7	6801.5		4	60.882
Q9RW80	Cysteine synthase	0.0119814	vac 6h>ctrl 6h;vac 3h>ctrl 6h	24482	18367	24891	25558	20795	21406	20313	22187	26893	24761	27432	26740	25297	25290	25698	25725		10	113.05
Q9RYN6	Flavin monoamine oxidase-related protein	0.0120543	vac 3h>ctrl 6h;vac 6h>ctrl 6h;ctrl 3h>ctrl 6h	127600	160020	133370	129870	104910	100810	122490	106220	139910	136290	141980	123810	145100	128480	129520	147120		16	271.45
Q9RSH6	Transcriptional regulator, TetR family	0.0120727	ctrl 6h>vac 3h;ctrl 6h>vac 6h	8585.7	10445	9392.7	13454	12841	12055	11124	16122	9273	7607.6	9501.9	8147.1	9159.8	8292	8701.9	8680.7		5	32.48
Q9RRU4	Uncharacterized protein	0.0120731	ctrl 3h>ctrl 6h;ctrl 3h>vac 6h	17805	18026	15734	16982	7244.5	11117	12294	11942	11001	13943	15888	11964	15688	9504.3	11787	13022		14	126.19
Q9RY57	Phytoene dehydrogenase, putative	0.0120737	ctrl 3h>vac 3h;ctrl 3h>ctrl 6h	17994	20990	20466	20287	15629	17964	16562	15959	15717	16451	18194	14935	17174	18281	18818	15804		2	21.105
Q9RU68	Ribosomal RNA small subunit methyltransferase A	0.0120741	ctrl 6h>vac 3h;ctrl 6h>ctrl 3h;ctrl 6h>vac 6h	9512.8	14497	6103	5581	17176	13411	19123	20345	9761.5	12640	5693.1	7076.7	7650.7	7907.5	9601.6	13336		5	31.196
Q9RU57	Lipase, putative	0.0121284	ctrl 6h>ctrl 3h;ctrl 6h>vac 3h;ctrl 6h>vac 6h	24062	19164	17795	11069	28445	30519	25950	26396	23390	15852	17846	16376	20107	18282	22977	17455		6	137.19
Q9RYE3	UPF0173 metal-dependent hydrolase DR_0006	0.0121982	ctrl 6h>vac 3h;ctrl 6h>vac 6h	15931	11511	9868.6	15186	14367	18548	25758	34628	12391	8141.6	5052.3	9489.4	9653.4	10932	8302.9	13458		3	18.669
Q9RZG2	Chromosome partitioning protein, putative, ParA family	0.0129956	ctrl 3h>vac 3h	17150	17031	18961	22135	16017	17773	13871	13140	10879	6460.3	14115	13552	12475	12968	15831	13850		5	153.02
Q9RXG0	Ribonuclease R	0.0130357	vac 6h>ctrl 6h;ctrl 3h>ctrl 6h	236810	285500	178630	217280	149770	141650	163730	143930	234290	201650	194700	187710	213700	193450	191460	228960		21	323.31
Q9RZA1	Acetyl-CoA acetyltransferase	0.0130404	ctrl 6h>vac 3h;ctrl 6h>vac 6h;ctrl 6h>ctrl 3h	16681	27982	18595	18437	27229	29454	28268	24505	17043	17100	22039	14514	18621	19464	22124	19698		11	157.6
Q9RUL7	Pyridoxal 5-phosphate synthase subunit PdxS	0.0132456	vac 3h>ctrl 6h;vac 6h>ctrl 6h;ctrl 3h>ctrl 6h	85350	124380	62086	68273	34818	35540	34365	33032	100250	101490	61512	57208	83564	75648	78432	99929		8	146.74
Q9RZ94	Uncharacterized protein	0.0132576	ctrl 3h>vac 3h;ctrl 3h>vac 6h	5293	6112.3	4640.7	4913.2	3904.1	4337.2	4836.4	3800.7	3629.7	3946.2	3674.3	4133.3	3707.3	3563.1	3389.9	4759.9		5	39.274
Q9RWV4	Maltose ABC transporter, periplasmic maltose-binding protein	0.0132687	ctrl 6h>vac 3h;ctrl 6h>vac 6h	368600	410180	254410	306140	514950	311100	361320	386180	235430	291640	123830	185640	202960	248750	210940	272770		15	220.88
Q9RZS5	Uncharacterized protein	0.0133274	ctrl 3h>ctrl 6h;vac 3h>ctrl 6h	7280	10403	10060	9435.9	5892.1	6389.3	7411	5949.4	9020.6	10548	11617	9258.1	7327.7	8241.6	10076	6322		7	124.56
Q9RU28	Peptide ABC transporter, ATP-binding protein	0.0140348	ctrl 6h>vac 3h;ctrl 6h>ctrl 3h;ctrl 6h>vac 6h	233500	275550	198870	211780	291650	284250	312840	316850	248320	236970	200740	196750	263510	199460	221560	276840		12	178.67
Q9RW08	Phytoene dehydrogenase	0.0144935	ctrl 3h>ctrl 6h	8145.7	9675.1	7945.2	8440.2	4277.4	5725.3	6660.1	5317.6	6041	5032.5	8714.7	6582.4	7594.4	6891.5	6834.3	7252.1		8	67.919
Q9RYD9	Uncharacterized protein	0.0145	ctrl 6h>vac 3h;ctrl 6h>vac 6h;ctrl 6h>ctrl 3h	256060	321890	188370	216640	339340	301310	323050	351340	261310	251940	194050	208230	202830	243950	229910	263630		16	323.31
Q9RXL6	Pre-B cell enhancing factor-related protein	0.0155708	vac 6h>ctrl 6h;vac 3h>ctrl 6h;ctrl 3h>ctrl 6h	43560	46170	48322	49673	23980	33146	37072	37142	38197	41562	50796	42270	47395	36635	43882	44394		12	208
Q9RWB6	Uncharacterized protein	0.0156639	ctrl 6h>vac 3h	180760	238860	172230	225340	229600	240530	213220	190100	152850	156710	176050	152500	165320	162650	168790	196410		10	178.61
Q9RY06	Valine--tRNA ligase	0.0156962	ctrl 3h>ctrl 6h;vac 6h>ctrl 6h;vac 3h>ctrl 6h	160600	159800	160780	179500	112530	137960	143070	131560	167700	161050	182770	161580	191250	145130	152720	173460		30	323.31
Q9RW26	Uncharacterized protein	0.0157458	ctrl 3h>ctrl 6h;ctrl 3h>vac 6h	42941	45180	43601	51710	20954	28856	29029	35414	32700	28725	42265	44520	32807	37165	21143	32624		7	153.12
Q9RWH7	Uncharacterized protein	0.0158128	ctrl 6h>vac 3h;ctrl 6h>vac 6h;ctrl 6h>ctrl 3h	9103.8	10476	9705.2	10439	11685	11468	11915	16519	8922.2	10456	8444.1	8991.3	9734.3	9111.1	9631.8	10290		7	64.798
Q9RVB9	Bifunctional protein PyrR	0.0158462	ctrl 6h>ctrl 3h;ctrl 6h>vac 6h;ctrl 6h>vac 3h	6062.6	4321.2	6695.3	7299.2	9383.2	9409.8	8249.5	7979.5	6330.2	6736.3	7298.1	5559.4	5744	7219.1	7409.9	5217.6		4	41.718
Q9RU54	Isocitrate dehydrogenase [NADP]	0.0161	vac 3h>ctrl 6h;vac 6h>ctrl 6h;ctrl 3h>ctrl 6h	566780	685060	536170	548250	423000	462670	464320	424570	532930	588480	545090	538660	605800	467320	545060	600850		21	263.99
Q9RUN0	UvrABC system protein C	0.0161004	ctrl 3h>ctrl 6h;vac 6h>ctrl 6h	26344	27443	31628	23341	19761	20543	21274	19848	22888	22030	30299	26612	26103	29499	27336	27050		10	100.64
Q9RVU3	Acylphosphatase	0.0161826	ctrl 3h>ctrl 6h;ctrl 3h>vac 6h	23155	33853	30740	37430	20723	20009	16022	15047	16729	17439	30750	20644	20075	21246	22632	18020		3	127.66
Q9RYG3	Methyl-accepting chemotaxis protein	0.0164793	vac 3h>ctrl 6h;vac 3h>ctrl 3h	41549	51983	36829	33294	35711	39036	37569	39844	60369	56698	50586	44469	46193	46506	48045	48740		18	323.31
Q9RXQ2	Pyruvate dehydrogenase E1 component	0.016642	ctrl 3h>ctrl 6h;vac 3h>ctrl 6h	1036400	1047200	665020	909360	514880	505760	650720	605840	1221200	1081800	787970	896980	1035700	751730	773670	963700		36	323.31
Q9RT01	Nitroreductase	0.017	vac 6h>vac 3h;ctrl 3h>vac 3h	40128	51845	39446	35802	35321	37111	26530	30204	29137	31599	28197	26065	39343	33974	39962	46271		4	136.9
Q9RTM0	Uncharacterized protein	0.0172082	ctrl 6h>vac 3h;ctrl 6h>ctrl 3h;ctrl 6h>vac 6h	17155	19261	15403	10623	23793	25504	19445	19984	15993	16405	11806	11587	12732	14500	17970	17715		12	93.95
Q9RXZ3	Uncharacterized protein	0.017561	ctrl 3h>ctrl 6h	32410	36754	27053	31776	17693	25124	24810	20105	27952	28533	28138	21367	28507	23974	26278	28755		12	114.61
Q9RTD6	Uncharacterized protein	0.0182024	ctrl 3h>ctrl 6h	44683	57890	44750	58217	36972	40440	35444	40902	45131	47516	50360	46550	48614	43913	43086	48457		13	301.05
Q9RVS2	NADH dehydrogenase II	0.0186935	vac 3h>ctrl 6h	268060	347150	250110	251680	228180	193460	224810	223030	319240	332740	291330	261590	269890	258000	278020	281070		13	323.31
Q9RVG1	Probable 3-hydroxybutyryl-CoA dehydrogenase	0.0189719	ctrl 6h>vac 3h;ctrl 6h>ctrl 3h	41824	32430	34255	39248	72315	44194	55538	59077	46518	25029	28382	40394	44930	42473	35397	49950		4	108.15
Q9RVB4	S-layer-like array-related protein	0.0189801	ctrl 3h>ctrl 6h	155250	180820	133800	182790	137570	123210	118360	95050	121010	135020	133330	130820	122120	141280	124830	141800		15	323.31
Q9RXG1	Uncharacterized protein	0.018992	ctrl 3h>ctrl 6h	155790	216230	163210	161800	136980	103260	88904	79456	109990	143950	180440	141880	108900	132480	113420	146390		3	49.285
Q9RUK9	Glycosyl hydrolase, family 13	0.0193968	ctrl 3h>vac 3h;vac 6h>vac 3h	22896	22064	21671	20620	17257	18533	19694	15671	15580	18408	17143	14525	27487	18519	20304	21377		10	80.228
Q9RWF7	UDP-glucose 4-epimerase, putative	0.0196047	ctrl 3h>ctrl 6h	53605	86278	58500	69898	47231	45739	41540	34800	57520	49622	65276	57327	47837	53637	56634	52504		9	255.17
Q9RY24	Protein GrpE	0.019748	ctrl 3h>ctrl 6h	321970	474860	331450	342510	222330	286030	238820	203430	303260	303980	346060	303050	271810	339210	333900	355160		10	154.92
Q9RYN3	Malate synthase	0.0199843	vac 3h>ctrl 6h;ctrl 3h>ctrl 6h	94963	125720	99933	121090	76751	82814	88727	77942	99091	111790	109480	98213	109260	85346	97120	108550		17	166.9
Q9RUD2	Ribose-phosphate pyrophosphokinase	0.0206094	vac 3h>ctrl 6h;ctrl 3h>ctrl 6h	78637	83356	68026	95662	20243	49565	57182	48387	59350	65301	101450	75358	69972	56785	64833	67297		4	50.37
Q9RWR9	Uncharacterized protein	0.0206537	ctrl 6h>vac 3h	10804	8474.7	9917	8317.6	9282.1	13894	13439	13205	6308.8	4727.9	6023	7845.8	14250	6247	9135.1	10604		6	69.534
Q9RT72	Peptidyl-prolyl cis-trans isomerase, cyclophilin-type	0.0206822	ctrl 6h>vac 3h	64696	36929	55816	67761	71017	82063	70786	61085	51424	46209	45610	45905	56081	60207	55433	56372		6	200.59
Q9RRB1	Malate oxidoreductase	0.0217297	vac 6h>ctrl 6h;vac 3h>ctrl 6h	22881	21592	19282	19607	15756	17880	17552	19780	21951	28098	21000	22107	24751	21409	22102	22863		13	208.17
Q9RVP0	DNA-binding response regulator	0.0218566	ctrl 6h>vac 3h;ctrl 6h>ctrl 3h	7632.6	4707	9464	10871	11861	14836	10469	10850	6707.9	6089.6	8211.5	7233.9	8427.2	8267.4	10709	8747.3		5	44.853
Q9RSE6	Adenylosuccinate lyase	0.0219011	vac 3h>ctrl 6h;ctrl 3h>ctrl 6h	81704	100560	80698	91219	70268	69021	69764	71878	85154	93778	90438	81830	86305	74255	70144	90625		13	136.8
Q9RWA1	UDP-N-acetylmuramoyl-tripeptide--D-alanyl-D-alanine ligase	0.0219091	ctrl 6h>vac 3h	36453	44335	35482	34763	41266	39969	40477	39646	34602	32969	33102	29685	32567	31337	37238	37256		11	214.22
Q9RUF9	Signal peptidase I	0.0219695	ctrl 3h>ctrl 6h;ctrl 3h>vac 6h	30116	41375	27080	43826	24338	25092	20636	12344	22713	19833	31521	29660	17469	22654	19844	24037		7	63.762
Q9RSM3	Uncharacterized protein	0.022	vac 6h>ctrl 6h;ctrl 3h>ctrl 6h	124190	165270	109280	91050	56782	71652	82630	65191	104920	108100	91468	97621	127690	87162	104240	122990		17	293.87
Q9RZB5	Mannosyltransferase	0.0220077	ctrl 6h>vac 3h;ctrl 6h>ctrl 3h	5588.5	6677.5	4707.7	5168.1	8159.5	7852.7	7209	6912.9	5959.2	5297.3	5479.8	4171.8	7868.4	4921.5	6291.3	6173.7		6	15.96
Q9RV68	Transcription elongation factor GreA	0.0222556	ctrl 6h>vac 3h;ctrl 6h>vac 6h	118890	176730	112210	161170	200440	209430	178760	153850	114630	107230	156600	107440	110360	125550	147050	133480		11	135.05
Q9RWB9	Sensory box/GGDEF family protein	0.0225918	vac 6h>ctrl 6h;ctrl 3h>ctrl 6h;vac 3h>ctrl 6h	18555	18723	20926	13177	9479.4	10527	14024	10130	23492	17446	19246	15563	18663	12624	20215	19275		6	58.164
Q9RRK0	Uncharacterized protein	0.0234925	ctrl 6h>vac 3h	25250	35912	26608	32586	37829	46944	37253	30358	18022	18167	28758	25715	22348	26879	27545	33939		7	73.352
Q9RVS0	Succinate dehydrogenase flavoprotein subunit	0.0237323	vac 3h>ctrl 6h;vac 6h>ctrl 6h	169930	157870	125820	122340	106770	89887	124160	124100	178980	185400	138300	146040	216320	150330	156960	173050		15	225.35
Q9RVP1	Extracellular solute binding protein, family 5	0.0238261	ctrl 3h>ctrl 6h	1366800	1798400	1420400	1500600	1217400	1171300	1218300	1005300	1219600	1359400	1365600	1185700	1294700	1285700	1262800	1523900	134800	25	323.31
Q9RY02	Uncharacterized protein	0.0238832	ctrl 6h>vac 3h;ctrl 3h>vac 3h	4671	7114	5798.1	5188.6	5226.9	6236.2	6403.3	4743.9	4585.3	3093.7	4134.3	3713.5	4552	4542.5	4982.4	3626.3		5	62.677
Q9RVY0	DNA-binding response regulator	0.0239127	ctrl 6h>ctrl 3h;ctrl 6h>vac 3h	8832.8	11751	6607.9	6397	13286	12888	11855	10796	9222.3	8771.2	7871.2	8036.6	9380.4	7232.7	9912.2	10309		8	32.983
Q9RYE8	Beta sliding clamp	0.0239412	vac 3h>ctrl 6h;ctrl 3h>ctrl 6h	55587	75598	54040	70814	40604	37899	44337	47168	64653	49527	74695	60095	66961	62353	61171	49527		16	124.23
Q9RVX7	Uncharacterized protein	0.023956	ctrl 3h>ctrl 6h	105400	133650	106890	123060	89452	93504	93124	85250	106000	95018	122080	100010	95272	103560	108660	105170		18	323.31
Q9RUW4	Proline--tRNA ligase	0.0240289	ctrl 3h>ctrl 6h	59419	69424	59925	57966	43782	50654	52574	42039	52524	55800	60005	58049	63642	49463	53179	62089		12	255.32
Q9RZI5	McrB-related protein	0.0240295	ctrl 6h>vac 3h;ctrl 6h>vac 6h	6798.2	7274.4	5525.3	9446.6	7374.8	9188.8	9484.6	12093	5733.3	4948.9	6692.6	5186.5	7809.7	4682.8	6768.4	5178.5		13	71.951
Q9RSE8	Uncharacterized protein	0.0240444	vac 6h>ctrl 6h	6149.3	5153.7	5315.1	5093.7	3080.4	4371.7	3478.3	3902.6	4721.8	4738.1	3671.7	2584	5764.5	4285.6	5429.2	7240.3		5	41.625
Q9RZS0	GGDEF family protein	0.0243022	vac 3h>vac 6h	9830.9	12545	11789	9961.8	11881	12672	10536	9000.5	12421	14306	14044	14686	9649.7	9075	9748.4	12489		7	37.225
Q9RT46	Uncharacterized protein	0.0250036	ctrl 6h>vac 3h	2381.7	3343.5	2770.4	4311.6	4113.1	4487.2	3245.1	3607.9	2005.9	3030.4	1914.8	1664.5	1774.6	2721.2	2612.1	3186.5		4	25.15
Q9RZK3	Iron-chelator utilization protein, putative	0.0254286	ctrl 6h>vac 3h;ctrl 6h>vac 6h	10706	9830.5	12075	12971	12357	13843	12167	10717	8966.7	7373.2	10923	9352.1	8437.2	8157.9	10872	9844.1		6	81.535
Q9RZJ1	ATP-dependent helicase HepA	0.0254662	vac 3h>ctrl 6h;vac 3h>ctrl 3h	3412.8	3988.5	5377.7	4440.5	3953.2	4751.7	4480.6	3752.1	5762	5718.4	6088.8	5260.5	5991	4866.2	4324.4	5624.7		6	26.35
Q9RSG3	Protein-tyrosine phosphatase-related protein	0.0254894	ctrl 6h>vac 3h	6202.4	7408.1	4092.5	2995.4	6891	10195	8776.7	7764.8	6061.5	3850	3666.4	3168.6	7360	5052.8	3203.6	4649.3		3	61.583
Q9RV56	Sensory box sensor histidine kinase	0.025583	ctrl 3h>ctrl 6h	16221	19861	16619	17911	11983	13290	14314	12796	15862	14973	18462	14896	18669	13499	15660	17378		17	115.71
Q9RRE3	Epoxide hydrolase-related protein	0.0267042	ctrl 3h>ctrl 6h	5051.7	7458.1	5604.8	6601.1	3698.7	4057.5	3952	3758.7	4043.7	6094.7	6067	5211	5522.5	3997.1	5406.3	6085.7		3	8.6883
Q9RX87	Uncharacterized protein	0.027045	ctrl 6h>vac 3h;ctrl 6h>vac 6h	2926	4916.1	2760.1	3924.7	4578.7	4659.4	4584.5	4055.4	2522.3	1203.5	3173.8	3392.9	2360.3	3172.8	3293.1	1760.4		3	41.657
Q9RTZ8	Serine protease	0.027049	ctrl 6h>vac 6h;ctrl 6h>vac 3h	7529.8	8029.5	4175.8	6313.5	8138.2	9469.1	8975	7557.2	6918.7	4549	5803.1	5935.7	5661.7	6814.8	4552.7	5776.2		6	119.4
Q9RUR6	Propionyl-CoA carboxylase, alpha subunit, putative	0.0270556	ctrl 3h>vac 3h	33286	40234	38124	32735	29891	34926	34475	31053	28794	28778	32275	25934	31988	32493	33574	33666		14	245.71
Q9RZU0	Uncharacterized protein	0.0270596	ctrl 6h>vac 3h;ctrl 6h>ctrl 3h	10568	7078.6	7700.4	8979.5	10940	10540	11141	13721	10226	6881	8811.1	6747.3	9325.8	8743.9	9627.9	8931.6		6	95.264
Q9ZNA2	Recombination protein RecR	0.0271359	ctrl 6h>vac 6h	12225	13896	10917	11293	11224	11419	12625	16243	10096	8548.3	9911.7	11446	9084.8	8939.3	9593.2	9878.4		4	63.49
Q9RSD4	NADH-dependent flavin oxidoreductase, putative	0.0278345	ctrl 3h>ctrl 6h;ctrl 3h>vac 3h	27368	39137	30873	39258	23197	26547	26859	24098	20940	25652	26987	27401	26102	24117	28644	31118		8	81.728
Q9RUX2	SNF2/Rad54 helicase-related protein	0.0280962	vac 3h>ctrl 6h	5415.9	6229.5	5701.9	5048.4	4064.8	3767	5604	4359	8563.7	5673.4	7659.9	6144.4	7569.5	5455.6	5545.6	5882.7		6	129.2
Q9RT42	Uncharacterized protein	0.0281781	vac 3h>ctrl 6h	7004.8	14121	7825.8	6129.5	5541	5908.2	3462.5	8024.1	9446.3	14411	13637	12859	6556.2	10749	7844.7	10143		5	31.973
Q9RSH0	Amino acid ABC transporter, periplasmic amino acid-binding protein	0.0288737	ctrl 3h>vac 6h;ctrl 3h>vac 3h	22137	26638	19305	29566	25400	21780	18980	18360	16157	15173	21775	15382	13387	18185	18027	15315		10	62.854
Q9RRW5	Dihydrolipoyl dehydrogenase	0.028898	vac 6h>ctrl 6h;vac 3h>ctrl 6h	71426	86026	50042	63189	49244	44594	45985	54167	75689	91390	74541	68531	89818	56276	70408	81760		12	176.06
Q9RU82	Ribosome-recycling factor	0.0289865	ctrl 6h>vac 3h	160370	209910	120410	149010	214220	212970	175090	189920	141620	148260	115550	129160	138070	160200	171240	178920		10	105.97
Q9RZ08	Peroxidase, putative	0.0290169	ctrl 3h>ctrl 6h;vac 3h>ctrl 6h	28071	45868	36530	39432	24079	31172	27366	25225	33982	35612	43383	38506	33919	34795	37026	38953		13	239.95
Q9RZT2	Chromosome partitioning ATPase, putative, ParA family	0.0291717	ctrl 3h>vac 3h	22672	31113	28868	31592	27556	30162	26238	27178	23637	21242	24255	21981	25988	20384	22016	25223		8	53.382
Q9RUP2	Phosphoglycerate kinase	0.0292215	vac 3h>vac 6h;vac 3h>ctrl 3h;vac 3h>ctrl 6h	125750	123200	122370	130190	126180	135070	125180	115150	144720	149650	134590	139370	113490	136210	129570	114230		11	267.71
Q9RRE0	Endolytic murein transglycosylase	0.0295867	ctrl 6h>vac 3h	22047	28237	18328	18753	22726	27877	23704	28147	20892	15827	17435	16541	20891	19178	19816	22309		8	157.41
Q9RVV9	DNA-directed RNA polymerase subunit beta	0.0296856	ctrl 3h>ctrl 6h;vac 6h>ctrl 6h	1305400	1476300	1158800	1162400	869630	884800	1050900	981380	1322300	1246500	1184300	1043800	1543600	1112700	1149300	1374000		55	323.31
Q9RXB0	Alpha-dextran endo-1,6-alpha-glucosidase	0.0297674	ctrl 6h>vac 3h;ctrl 6h>vac 6h	27331	44819	33190	22763	48346	44076	42420	38003	25306	25700	33467	27548	25048	25500	29686	37526		10	151.3
Q9RUK3	Uncharacterized protein	0.0305298	ctrl 3h>vac 3h	36672	31369	44288	48341	42216	37615	35114	35367	27432	20718	32847	25478	27599	34418	34058	19314		7	116.03
Q9RU08	Aminotransferase, class I, putative	0.0305347	ctrl 6h>vac 3h	9830.7	14390	8109.3	6653	11508	13111	15607	18635	11653	6178.7	6223.2	6790.8	8621.5	7945.1	11675	8478.8		4	49.176
Q9RW14	Uncharacterized protein	0.0306492	ctrl 6h>vac 3h	4987.8	5749.1	5203.9	5881.3	6537	7555.7	4542.6	6850.2	4047.5	2624.7	4995.6	4530.6	4154.8	5262.1	5318.6	4339.9		7	28.519
Q9RUH3	[LysW]-lysine hydrolase	0.0306974	ctrl 3h>ctrl 6h	17493	21821	18067	23109	11697	16731	15330	12942	16951	14674	21957	17968	16551	16311	13898	13470		7	248.06
Q9RSU7	ArgE/DapE/Acy1 family protein	0.0313856	ctrl 3h>ctrl 6h	204030	224600	180220	180410	147950	143690	178720	149480	189280	180900	188240	206150	184390	165740	200760	213880		13	226.48
Q9RYQ8	Acyl-CoA dehydrogenase, putative	0.0314267	ctrl 6h>vac 3h	5478.1	8888.4	7755.6	8338.3	6891.2	8135.3	7571.3	9530.1	5361.8	5469.8	4948.2	5804.7	6408.4	6613.2	6619.1	8418.7		6	76.682
Q9RXK5	Elongation factor G	0.0320519	vac 3h>ctrl 6h;vac 6h>ctrl 6h	1429200	1406100	973150	890700	617050	605150	859510	887420	1574600	1559900	1018000	1214900	1737300	1026500	1176600	1488500		31	323.31
Q9RXI3	Uncharacterized protein	0.0322071	ctrl 3h>ctrl 6h	14835	15777	14943	18694	8374.1	10057	9970.9	5838.3	13419	7556.5	18894	16341	12924	13916	12855	9614.7		5	65.092
Q9RRS5	DNA polymerase III subunit gamma/tau	0.0322323	ctrl 3h>vac 3h;ctrl 3h>ctrl 6h	10623	14112	13103	11728	9262	9575.6	10373	10325	10775	8977.8	8963.9	9565.5	9845.7	8721.1	12132	10800		9	84.034
Q9RRJ4	UDP-N-acetylmuramoylalanine--D-glutamate ligase	0.0322701	vac 6h>ctrl 6h;vac 3h>ctrl 6h	18967	23274	18816	15936	15756	17277	19026	16430	21086	23208	21929	21530	20722	19057	21671	24147		8	64.924
Q9RWG6	V-type ATP synthase subunit D	0.0329682	ctrl 6h>vac 6h	70839	82741	59888	71488	110120	79250	84149	85439	71150	82506	59415	66812	54956	68816	70513	62247		7	78.182
Q9RUH2	Uncharacterized protein	0.0330351	vac 6h>ctrl 3h;vac 3h>ctrl 3h	20625	19843	20615	18905	21265	22526	21815	23490	23029	26384	23203	22004	23369	21815	21671	25932		9	57.598
Q9RSV7	Oxidoreductase, FAD-binding	0.0330769	vac 3h>ctrl 6h;vac 6h>ctrl 6h	20976	28601	23174	17206	17535	15403	18450	16068	25821	22926	26067	20752	24361	20072	27014	24979		10	200.69
Q9RWQ4	Arginine utilization protein RocB, putative	0.0335111	vac 6h>ctrl 6h;vac 3h>ctrl 6h	30840	38623	31614	31857	27051	27958	32198	30047	36796	34638	40742	36191	41172	30722	39406	36104		15	186.57
Q9RS03	Uncharacterized protein	0.0335773	ctrl 3h>ctrl 6h	11120	16780	9420.5	18191	7785.2	8286.9	8184.6	4854.1	8841.3	11097	14388	11858	8362.8	6678.2	7853.3	11545		5	38.757
Q9RS08	Uncharacterized protein	0.0336076	vac 3h>ctrl 6h;ctrl 3h>ctrl 6h	228780	339040	230590	259670	225660	184270	177720	157570	234250	258120	268230	266990	220730	271180	244960	221860		16	323.31
Q9RX80	Cytochrome complex iron-sulfur subunit, putative	0.0337862	ctrl 6h>vac 3h	9845.8	17687	9214.3	6481.3	15551	19144	12492	17713	10746	8512.8	8958.2	8224	8718.9	12039	9188	10625		6	67.367
Q9RYW9	Exopolyphosphatase	0.0366231	ctrl 3h>ctrl 6h;vac 3h>ctrl 6h	11422	16979	13649	12917	7807.1	9346.6	10749	10151	14069	11316	17340	13883	14737	12539	13130	10914		11	67.08
Q9RV58	Protein DR_1172	0.0367375	vac 3h>ctrl 6h	629910	458310	199150	392460	126680	104920	142980	123430	635210	1988700	434140	967740	680820	804340	664040	722930		13	249.26
Q9RR71	Carboxylic ester hydrolase	0.0367524	ctrl 6h>vac 3h	26609	33104	22098	20783	28297	25671	24880	26864	18976	20592	17633	17752	19319	21800	26339	19900		10	113.14
Q9RYS1	Oxidoreductase	0.0370186	ctrl 3h>ctrl 6h	12940	17485	12321	13631	9593.2	10178	11132	10199	11391	10419	12220	12725	14518	10932	12117	13838		7	45.334
Q9RUA4	Enoyl-CoA hydratase/3,2-trans-enoyl-CoA isomerase/3-hydroxyacyl-CoA dehydrogenase	0.0387531	ctrl 6h>vac 3h	59124	88501	70382	72677	75629	82538	83694	71519	53889	50296	71748	54038	64866	66976	72395	67139		23	202.58
Q9RX72	Pyrimidine-nucleoside phosphorylase	0.0387988	vac 3h>ctrl 6h;vac 6h>ctrl 6h	38590	36996	36353	36313	27870	33450	29762	32012	42026	43128	36733	31327	39262	34756	37387	43088		13	143.27
Q9RUB5	1-deoxy-D-xylulose-5-phosphate synthase	0.0388308	ctrl 3h>ctrl 6h	3230.1	4141.2	3221.5	3165.4	2468.3	2701.3	2947.9	2850.9	3229.8	3108.3	3220.5	3050.9	3128.5	2832.5	3219.4	2880.2		4	12.775
Q9RRM5	Transport protein, putative	0.039092	ctrl 3h>ctrl 6h	5025.1	6346.4	5471.3	7200.7	3294.7	3530	4609.7	3818.8	5073.6	6025.3	5738.3	4273.1	5800.4	3622.3	4861	6000.6		8	15.732
Q9RWK0	Carbamoyl-phosphate synthase large chain	0.0396453	vac 3h>ctrl 6h	105940	92905	82323	75481	63271	68966	80628	93671	123140	118940	97806	95458	120010	88783	94445	106110		32	323.31
Q9RXT6	Amidophosphoribosyltransferase	0.0401585	vac 3h>ctrl 6h	36143	35215	31691	34706	25641	29753	34263	26334	32888	35612	42573	37511	34101	30415	35193	36321		13	231.76
Q9RV79	tRNA-2-methylthio-N(6)-dimethylallyladenosine synthase	0.0401945	ctrl 6h>ctrl 3h	20662	20181	15858	11359	25928	27868	23869	22324	21083	25247	17941	15692	25637	19692	25063	25447		7	168.7
Q9RTT2	Isocitrate dehydrogenase, putative	0.0404121	ctrl 6h>vac 3h	73511	65238	66555	45766	80155	74873	81142	73309	57590	58728	62457	52245	72378	61150	60103	79505		7	132.14
Q9RVB5	Heat shock protein, HSP20 family	0.0405697	ctrl 3h>ctrl 6h	194380	372330	190080	264840	171330	151560	125790	135080	228050	223850	204730	225940	197520	237400	240910	255340		6	73.474
Q9RT87	Inosine-5-monophosphate dehydrogenase	0.0405799	ctrl 3h>ctrl 6h	155980	175100	120270	135590	104130	112340	113150	115920	149310	156980	128490	129820	151170	122890	143790	143020		15	201.06
Q9RYG4	Methyl-accepting chemotaxis-related protein	0.0405851	vac 3h>ctrl 6h;vac 3h>ctrl 3h	14633	15942	11358	13849	14292	11319	12521	16586	23589	26185	14179	19115	18926	16710	14747	19753		14	204.41
Q9RXE5	Uncharacterized protein	0.0406667	vac 3h>ctrl 6h	11902	15714	9697.6	9171.3	6169.5	5141.1	6601.2	5835.2	15639	23184	8865.4	12178	11265	14104	9445.2	15701		6	147.06
Q9RUG9	Penicillin-binding protein 1B McrB, putative	0.0406707		110040	145460	110330	121210	118930	125100	118350	111290	101420	104010	110020	95430	96248	101390	90790	113150		28	323.31
Q9RTK3	Uncharacterized protein	0.0406962	vac 6h>ctrl 6h	2617.3	2663.4	3592.7	3187	2247.1	2850.5	3040.6	2973.1	3142.9	3461.3	3464	3245	3314.3	4103.2	3544.3	3468.3		5	13.964
Q9RYW0	Acyl-CoA dehydrogenase, putative	0.0407327	ctrl 6h>vac 3h	7836.7	13610	6809.6	8474.1	11788	12268	11077	11579	6326.2	5609.7	10042	6779.8	5853.8	7135.6	8646.6	8892.7		7	15.455
Q9RW38	Uncharacterized protein	0.0408193	ctrl 3h>ctrl 6h	101130	150760	85344	115020	72790	86823	69012	50101	110300	97112	100230	82655	104220	85445	93455	92888		6	56.621
Q9RW41	Isocitrate lyase	0.040868	vac 6h>ctrl 6h	5072.1	5525.1	4885.5	6212.9	4828.6	5457.4	4386.3	4818.6	5832.8	6511.2	6889.7	4975.1	7319.9	7003	5746.1	5873.7		6	17.814
Q9RRC4	Arginine--tRNA ligase	0.0409063	vac 3h>ctrl 6h	110690	142030	95301	104500	92735	77530	87636	90666	125340	119260	100360	118770	116940	99946	105890	116400		20	203.05
Q9RX07	Mrr restriction system protein	0.040924	ctrl 3h>ctrl 6h	24758	38377	28142	29118	20595	24596	22807	19828	25855	28081	28024	25898	28364	25091	29094	30850		11	101.79
Q9RVE5	Methylmalonyl-CoA mutase, beta subunit	0.0409529	ctrl 6h>vac 3h	16344	18090	15111	14226	13666	15653	20342	16940	11116	12463	12564	11802	16482	12039	13663	16382		17	183.14
Q9RUF2	Nucleotide-binding protein DR_1434	0.0411429	ctrl 3h>ctrl 6h	9243	10634	12122	11725	5288.8	8933	8475.8	8302	8559	9120	10117	9922.7	9229.1	9504.6	12398	9832		7	165.48
Q9RUB0	Uncharacterized protein	0.0421714	ctrl 3h>vac 3h	133620	150460	85597	105740	78979	102470	81915	66699	90333	69719	63170	70338	101460	74446	77157	107710		11	154.12
Q9RSF8	Purine-nucleoside phosphorylase	0.0422093	vac 3h>ctrl 3h	42167	10870	35367	12932	40724	26477	28592	51331	45561	59774	86102	54657	59511	43730	48986	26378		5	124.34
Q9RTG7	Transcription termination/antitermination protein NusA	0.0422133	ctrl 3h>ctrl 6h	311840	406100	270930	325610	245330	239900	250880	270280	275450	263790	268140	281180	307450	253800	278010	301000		14	168.32
Q9RWG9	V-type ATP synthase, F subunit	0.0422197	ctrl 6h>vac 3h	149410	209220	161730	139340	180650	212620	168990	163180	116050	100750	159700	129280	104760	131590	165020	118900		7	183.91
Q9RTD8	Glutamate 5-kinase	0.0422725	vac 6h>ctrl 6h	3320.6	2944.5	3205.9	4363.2	2567.8	3001.4	2758.4	2353	3889.8	3082.1	3267.8	3655.1	4040.5	3265.1	3514.5	3668.8		6	67.927
Q9RX10	5`-nucleotidase family protein	0.0422923	ctrl 6h>ctrl 3h	133520	145270	110450	105880	164060	149560	175780	213800	145610	166380	107780	110900	157470	150380	149640	190080		18	323.31
Q9RXG3	Uncharacterized protein	0.0423103	ctrl 3h>vac 6h	64895	62167	53909	65426	58543	60283	57137	58008	56487	50177	58547	56794	48925	55035	56564	45133		16	293.94
Q9RY46	Uncharacterized protein	0.0424501	vac 3h>ctrl 6h	107130	63631	39125	61712	27816	38540	33635	43864	75199	56338	105600	108240	68414	79074	48685	56323		4	99.673
Q9RW56	1-pyrroline-5-carboxylate dehydrogenase	0.0437159	ctrl 6h>vac 3h	134630	157670	132230	112800	139450	138010	149360	169400	113080	120860	101980	96205	148780	110950	125330	158800		18	323.31
Q9RU27	Peptide ABC transporter, ATP-binding protein	0.0437847	ctrl 6h>ctrl 3h;ctrl 6h>vac 3h	73022	81489	68567	70006	88254	79916	89889	96850	66692	82322	77561	67874	82451	65736	77321	82971		8	173.81
Q9RTE1	Glucose-1-phosphate adenylyltransferase	0.0439548		5467.7	6246.5	7045.5	6834.2	5549.2	5894.5	5146	4265.8	4593	5340.4	6101.4	5091.5	5577.5	6437.6	6690	7064.9		4	32.536
Q9RWW0	Glutamate-1-semialdehyde 2,1-aminomutase	0.0446648	vac 6h>ctrl 6h	18260	23077	18469	16786	14504	13861	15132	16012	19683	20935	18410	15136	25001	18686	18331	20849		12	208.57
Q9RYE4	Uncharacterized protein	0.0448691	ctrl 6h>vac 6h	37541	33400	40323	43478	39080	46203	37194	45706	32727	35279	37333	34621	33824	38123	33703	29899		5	87.002
Q9RR75	Uncharacterized protein	0.0449609	ctrl 3h>ctrl 6h	15626	16836	13002	14513	4817.5	11056	11221	8768.8	12913	13629	16878	13871	15626	10751	10436	18396		5	35.695
Q9RYG5	Methyl-accepting chemotaxis protein	0.0450756	vac 3h>ctrl 3h	19964	28780	21840	18728	21407	24709	23450	22982	29635	28595	27647	25803	26246	24490	25673	27345		19	224.27
Q9RTQ6	Daunorubicin C-13 ketoreductase	0.0450787	ctrl 3h>ctrl 6h	15078	21119	13942	19700	12964	11327	11551	11430	13274	13469	17213	17963	11727	13945	16311	13995		4	53.522
Q9RRY6	Aminotransferase, class II	0.0451967	ctrl 3h>ctrl 6h	255110	326920	233660	227960	169560	199520	226930	188700	223870	207800	203110	168700	222300	209670	227050	251870		12	248.43
Q9RYH9	FraH-related protein	0.0452889	ctrl 6h>vac 3h	103390	137570	70103	69387	74543	119230	151810	85564	78846	41684	43399	41806	68114	53190	45028	79088		6	80.065
Q9RVU8	Uncharacterized protein	0.046442	ctrl 6h>vac 3h;ctrl 6h>ctrl 3h	23140	42135	22938	31265	37639	49473	49297	65702	37497	33208	23153	24506	41336	25681	28642	49186		9	102.3
Q9RWE1	Fructokinase	0.0475055		10267	12980	11163	10501	9428	9410.2	8857.3	9032.9	9252.6	9698.1	11618	8564.5	10327	11140	12516	10727		5	31.732
Q9RV25	Deoxyribose-phosphate aldolase	0.0475507	ctrl 6h>vac 3h	42988	62139	36045	49813	58269	55619	48676	65788	41515	43805	38862	34530	45444	43744	42333	52238		9	134.14
Q9RVB3	Uncharacterized protein	0.0475702	ctrl 3h>ctrl 6h	6654.7	10344	10814	8119.1	4398.7	7126.9	6611	4858.2	7944.6	6818.8	9033.3	7536.4	7459.7	6386.7	7007.8	8549.1		7	46.972
Q9RTR8	Uncharacterized protein	0.0486339	ctrl 6h>vac 3h	4803.8	6224.7	6522.6	5672.1	6757.7	6931.1	6930.9	4638.9	4054.1	4260.1	5238.2	4110.4	3343.2	5503.1	4853.5	5456.4		6	106.02
Q9RTR2	Uncharacterized protein	0.0489457	vac 3h>ctrl 6h	49831	34910	59263	63503	38751	41524	38957	29384	48740	54288	64422	48950	48815	51377	57616	53176		14	133.87
Q9RXF1	D-alanine--D-alanine ligase	0.0490463	ctrl 3h>ctrl 6h	43700	54620	41715	39592	26165	32270	40033	35785	43153	46724	45875	38307	40276	38772	34488	43106		12	151.57
Q9RS49	Amino acid ABC transporter, periplasmic amino acid-binding protein	0.0496152	ctrl 6h>vac 3h	48371	56794	36053	41370	62446	60912	49090	47071	46633	28457	36532	39425	33868	36351	43743	46773		8	146.71
Q9RUC1	SsrA-binding protein	0.0497493	ctrl 3h>vac 3h	33165	45212	26626	35021	28316	31028	26939	23113	23212	25976	28063	23345	23397	22257	27906	29026		3	62.76
Q9RW94	Chorismate synthase	0.049866	ctrl 3h>ctrl 6h	19344	19609	13368	14664	9121.7	14026	12185	9386.1	16515	16957	13595	12459	15859	13473	14617	17199		8	177.54
Q9RSC3	UDP-glucose 4-epimerase	0.0498717		31032	37624	26674	26879	22168	25166	26012	18734	29204	30757	31136	29430	31109	26001	28626	35909		5	100.21
Q9RXS0	Aminopeptidase	0.049876	ctrl 3h>ctrl 6h	16542	23827	15979	21238	13520	14961	15022	16062	19233	18433	19114	18655	19730	18179	16797	19487		10	40.878
Q9RST1	Uncharacterized protein	0.0499784	vac 3h>ctrl 6h	12806	15554	15768	14324	10752	10772	13128	13599	15145	16209	16826	14648	17977	12033	15465	16834		13	109.72
Q9RST9	Aminoglycoside N(3)-acetyltransferase	0.0499785	ctrl 3h>ctrl 6h	11276	13748	11517	14371	11110	10415	9316.2	10040	11070	12810	13710	11121	10597	10791	11986	11301		5	33.506
Q9RW06	Uncharacterized protein	0.0507979	vac 3h>ctrl 6h	237420	302370	254750	255330	292350	237340	170780	244370	301000	352040	294310	299760	264830	284560	274090	265700		8	115.55
Q9RTW5	Uncharacterized protein	0.0518206		72071	91106	61404	64312	32799	59675	57741	38137	68028	54776	54674	34150	72433	55251	79634	76499		4	157.76
Q9RYW5	Uncharacterized protein	0.0518833	ctrl 3h>ctrl 6h	3650.7	4991.6	4216.8	4460	3381.1	3765.2	2765.1	2816.2	3557	3251.8	4405.4	3164.9	3068.5	3303.7	3480.8	3979.3		5	23.994
Q9RVH4	Aspartate--tRNA(Asp/Asn) ligase	0.0519365		67345	74101	62091	56215	46468	54839	54661	58120	57535	64780	51596	54548	70828	57970	64179	69983		14	131.94
Q9RX35	tRNA-cytidine(32) 2-sulfurtransferase	0.0519474	ctrl 6h>vac 3h	38035	38224	37555	48266	53882	67578	59116	48377	29366	34266	45508	46838	44439	49341	62566	35568		7	52.812
Q9RY15	Uncharacterized protein	0.0519791	ctrl 3h>ctrl 6h	5698.5	6476.4	6024.6	4650.5	2973.6	4100.9	4417	4123.8	4831.1	5601.9	5520.7	5904.2	4582	4128.4	5700.9	6956.8		4	45.811
Q9RST3	Chromosome partitioning ATPase, putative, ParA family	0.0521155		3656.8	5130.8	4400.7	3583.3	5573	5014.5	5322.6	6194.8	4996.9	3990.3	3761.7	4178.9	4073.1	3805.1	5548.1	4004		4	23.826
Q9RWS7	ATP-dependent Clp protease, ATP-binding subunit ClpA	0.0524073	ctrl 3h>vac 6h	50261	53152	46384	43018	34277	40873	41788	46800	38792	40437	38898	39586	42173	30549	39180	43208		20	318.75
Q9RY56	Uncharacterized protein	0.052625	vac 3h>ctrl 6h	14676	15899	11187	14538	17023	13398	12683	12041	19127	23909	16013	19119	18538	14229	12826	19365		4	159.04
Q9RZD6	Ferredoxin-nitrite reductase	0.0536641	ctrl 6h>vac 6h	119860	141400	122000	116790	135310	136670	151460	139180	140720	119630	127280	118470	122950	117700	126890	119030		18	251.23
Q9RT35	Uncharacterized protein	0.0538031	ctrl 3h>vac 3h	35346	46285	31537	52115	39950	36279	38521	36767	27041	30080	32163	27732	41729	33154	36588	38985		8	60.101
Q9RTR4	Long-chain fatty acid--CoA ligase	0.0539117		81361	108830	88122	89873	78610	95284	88633	86968	78268	77942	71981	66131	75974	68678	61620	90577		17	323.31
Q9RSJ4	Protease, putative	0.0548969	ctrl 6h>vac 3h	4643.3	2761.4	5753.8	5964.7	7228.5	5460	4972.5	6011.1	3975.8	3601.7	4252.5	3222.9	4317.3	4976.5	4402.4	3631.3		6	51.075
Q9RUI9	Uncharacterized protein	0.0549409		10274	12136	10436	9933.2	8355.2	10695	8029.1	7581.2	8693.3	8069.4	9905.7	7730.1	8517.3	8256.5	8687.9	9880.6		3	28.646
Q9RYD0	Ribonuclease II family protein	0.0556513	ctrl 3h>vac 3h	64738	78068	74345	70726	66090	75293	69636	56519	53690	57111	63280	60320	61800	59677	70769	64505		13	71.581
Q9RX83	DNA-binding response regulator	0.0560716	ctrl 6h>vac 3h	22921	22905	17547	15338	20709	21344	21827	21913	18860	14797	11215	15161	21037	14801	19746	17489		8	130.22
Q9RW74	Uncharacterized protein	0.0562653	ctrl 3h>vac 6h	3866.2	4599.6	4593.2	5377.1	3988.5	3559.9	3361.1	2343.9	2543.6	3126.3	4719.6	3966.6	3008.6	3672.6	2988.3	2793.4		3	45.437
Q9RVK8	Glycerol-3-phosphate dehydrogenase	0.0563553	ctrl 3h>ctrl 6h	141800	185190	120960	126790	102720	93437	111640	97869	153760	151210	121250	111980	133530	121330	128210	149190		19	177.04
Q9RXL1	Deoxyguanosine kinase/deoxyadenosine kinase subunit	0.0564444	ctrl 6h>vac 6h	3698.1	3839.4	3420.1	3406.8	4718.4	4463.9	4358.4	4942.7	4304.3	3781.6	3485	3648	3192.9	3021	4838.6	2428.7		3	130.58
Q9RVR4	Peptide ABC transporter, permease protein	0.0564885	ctrl 6h>vac 3h	11888	17454	14326	21943	19541	24445	18746	17835	12649	12542	17492	12289	16594	13489	13573	14160		5	46.081
Q9RT44	Nuclease SbcCD subunit C	0.0564962	ctrl 3h>ctrl 6h	27976	28296	28603	26611	22098	22460	24510	25477	24797	25654	28642	23430	30920	25193	25317	27217		21	284.46
Q9RUE0	Uncharacterized protein	0.0568161	vac 3h>ctrl 6h	363790	300430	329950	329860	321790	297270	311370	318310	352070	378810	365060	437160	334240	345590	340180	435420		15	310.04
Q9RX49	Sensory box/GGDEF family protein	0.0570553	vac 3h>ctrl 6h	2793.8	5115.1	3942	4349.8	3050.6	3213.5	3347.9	3418.8	4094.6	4611.7	5848.8	4544.7	4285.2	4192.3	5042.9	3812.5		4	54.193
Q9RTK5	Uncharacterized protein	0.0572832		29556	14832	25033	15586	47932	25362	32755	40379	38317	44265	27861	43730	34168	44907	35738	24761		6	98.381
Q9RVM9	Iron-sulfur cluster carrier protein	0.0577313		30887	46960	37249	40252	29866	33555	32753	28981	31761	30351	33904	30005	33393	30233	34237	33579		9	77.089
Q9RTX7	Uncharacterized protein	0.05783		101700	157250	106380	127870	101690	92267	96340	97582	117180	131410	126770	127140	117260	114930	114740	133510		17	323.31
Q9RS84	Phosphate-specific transport system accessory protein PhoU homolog	0.0578554	ctrl 6h>vac 3h	9637	9644.6	8668.6	8822.1	8699.7	11447	10093	10973	8199.4	9513	8230.5	6350.8	10021	8801.6	9154.2	9189		7	165.53
Q9RTU4	L-threonine 3-dehydrogenase	0.0580248	vac 3h>ctrl 6h	10444	8860.3	11652	11577	5738	7123.2	9507.6	8291.7	9251.4	11091	13161	10836	11319	9316.1	7216.2	10801		4	65.877
Q9RZC1	ExoP-related protein	0.0581386	ctrl 3h>ctrl 6h	116090	158810	124400	141710	105180	106850	111340	113650	122380	123320	135410	112250	132650	119000	125100	119610		21	281.62
Q9RTQ8	tRNA-dihydrouridine(20/20a) synthase	0.0583605	ctrl 3h>vac 3h	13161	12891	9563.2	11181	8396.2	11875	11092	8882.3	8729.4	5085.2	8744.4	8968.3	10167	6859.3	9114.5	10246		8	49.033
Q9RYC0	2-oxo acid dehydrogenase, E1 component, beta subunit	0.0585517	ctrl 6h>vac 3h	3247.8	3667.8	2357.8	3866.5	2687	6571.1	4039.6	3295	2356.5	2079.5	1524.4	2282.1	2681.4	2941.1	2686.7	2371		4	24.55
Q9RVZ4	Uncharacterized protein	0.0589484	ctrl 6h>ctrl 3h	7797	10258	7092.1	9492.8	13100	9482.4	11650	11483	9925.2	11572	8996.4	10023	9199.4	8309.2	9123.8	10601		6	26.757
Q9RV23	tRNA(Ile)-lysidine synthase	0.0596569	ctrl 3h>ctrl 6h	3255.8	3679.5	3949	5203.8	2037.6	3510.6	2732.3	2054	2695.3	3450	4299.6	3391.5	3527.3	2754.7	2739.8	2750.9		5	17.235
Q9RTH9	3-isopropylmalate dehydrogenase	0.0599034	vac 6h>ctrl 6h	27434	35880	29320	37068	19369	30276	26378	28779	30591	29033	32530	28604	32550	32464	34496	37673		9	130.23
Q9RYE0	Uncharacterized protein	0.0599614	ctrl 6h>ctrl 3h	31134	22277	30897	28821	36592	35114	31296	38127	31338	27903	34749	32558	25639	33313	29707	28500		11	72.034
Q9RYC6	N5-carboxyaminoimidazole ribonucleotide synthase	0.0600387		19753	26259	23171	28103	17437	21283	17707	18097	17880	24013	26704	22034	24983	22086	24797	25354		7	26.567
Q9RXP4	Histidine utilization repressor HutC, putative	0.0601553	ctrl 3h>ctrl 6h	33583	53692	41989	57858	35139	36169	29611	29838	35951	40833	46807	40137	35658	39954	38800	36453		7	81.661
Q9RSU0	Glutamine synthase	0.0602336	ctrl 3h>ctrl 6h	211500	213560	188820	188770	166950	162260	162160	166780	217300	182130	160280	180650	196560	166190	168210	191680		17	323.31
Q9RU74	Ketol-acid reductoisomerase (NADP(+))	0.0603317		108050	100310	92829	91900	81724	92395	98389	105550	116520	135170	108420	93931	129930	100750	116270	139390		13	136.02
Q9RVZ5	Zinc metalloprotease, putative	0.0604792	ctrl 6h>vac 6h	5070.8	4865.6	3818.7	5855.6	5326.9	5754.4	8237	7134.4	5431.9	6103.5	5121.7	3967.3	4981.1	3831.8	4752.3	4946.4		6	43.187
Q9RZB3	dTDP-glucose 4,6-dehydratase	0.0605263		96944	135980	60804	77677	153130	121290	127460	167760	115280	116980	60135	69786	108000	72911	86141	116360		10	188.55
Q9RRR3	Metal-dependent carboxypeptidase	0.060625		14142	19324	17009	21218	13337	14713	12661	11678	16484	17688	22942	15839	17969	14874	13488	17185		8	52.098
Q9RUV7	Holliday junction ATP-dependent DNA helicase RuvA	0.0606619		21878	22822	15298	18792	11758	16034	18496	15826	14621	13571	13022	14461	15060	12301	11860	19060		4	55.392
Q9RZG1	Uncharacterized protein	0.0611933		8597.3	12453	8526	12350	14003	15968	13142	10860	7935.5	8104.8	10588	11512	5927.6	9499.7	8682	11846		2	86.191
Q9RY80	Single-stranded DNA-binding protein DdrB	0.0616532		81993	147520	75867	75724	90950	57779	64358	46205	57914	70949	39450	55994	84425	94361	90375	102750		8	71.17
Q9RVQ3	Uncharacterized protein	0.0617251	vac 3h>ctrl 6h	152980	155130	174590	149160	156670	135230	123250	123380	166100	193640	188820	195320	134380	172860	222620	144170		21	295.11
Q9RWF5	Uncharacterized protein	0.0617905		6294.2	14829	9420.2	10710	6499.3	8091.6	5669.4	4792.5	9653.5	9975.8	11804	9391.9	7006.7	8886.6	9416	8148.5		4	66.942
Q9RX13	Alanyl-tRNA synthetase-related protein	0.0625154	vac 3h>ctrl 6h	6521.6	9321.5	7650.6	10763	5690.9	5824.8	6694.8	5733.8	7963.4	7560.5	11813	9972.3	7979.6	7060	10018	7078.1		6	44.467
Q9RUG0	Indole-3-glycerol phosphate synthase	0.0629647		6474.7	1064.8	4051.3	1865.4	8439.2	6259.7	4103.3	7023.9	4676	3483.7	2626.3	4532.1	3627.3	3105.6	3789.1	2975.2		5	34.101
Q9RUU8	Phosphoenolpyruvate carboxylase	0.0629717		25781	24336	28351	25137	23551	24528	29033	31769	22659	23302	27346	20626	24439	18817	20430	21734		17	248.48
Q9RSY4	Beta-lactamase, putative	0.0653021	ctrl 3h>ctrl 6h	8158	11546	11454	13561	6299.7	9483.4	7708.2	7105.5	6826.1	9390.9	11141	9522.4	6787.8	9445.4	8709.8	8062.7		6	47.924
Q9RXZ9	Riboflavin biosynthesis protein RibBA	0.0653897		6734.6	6823.3	5702.4	4019.2	3129.1	4663	5487.9	6145.2	5824	3316.7	1765	2853.2	2757.4	2968.6	3405.9	4191.6		6	44.633
Q9RUX7	Uncharacterized protein	0.066486		2898.4	3108	1750.5	4006.4	2208.6	2032.6	1704.8	1472.1	1724.7	2223.6	1857.6	1927.7	1748.8	2701.2	2034.4	1943.8		5	23.145
Q9RW61	Bifunctional protein GlmU	0.0671981		18767	30036	23001	19015	11904	19824	20146	13859	19332	18633	18891	16187	24268	21559	22211	22816		7	96.575
Q9RUA9	2-isopropylmalate synthase	0.0678512		12082	14278	11311	12694	10510	12043	12722	9435.4	11998	11426	11741	10638	15975	11251	14793	14163		11	195.07
Q9RXM2	Uncharacterized protein	0.0689145		8577.7	13210	10732	10370	8913.3	9699.5	8557.9	8500.2	10173	11017	12812	11100	10219	11168	11294	12684		8	101.9
Q9RUA3	Membrane-bound protein LytR	0.0690116	ctrl 3h>vac 3h	35176	55796	38664	43986	38199	45408	39158	38271	31047	31530	35252	30790	35778	36888	39957	43141		11	122.53
Q9RZU7	Hemin ABC transporter, periplasmic hemin-binding protein, putative	0.0690648		205120	243260	157220	217860	291610	187890	182450	223870	172790	177510	125410	149060	142890	175320	175820	173740		11	170.73
Q9RUI7	Oxidoreductase, putative	0.0708295	ctrl 6h>vac 3h	7411.4	14691	9065.2	7055	11686	11686	11112	13355	7826.6	6560.5	9209.8	5875.1	7929	10524	7771.6	10003		4	36.261
Q9RUY8	Uncharacterized protein	0.0710459		84564	117660	66518	87533	186420	115520	100760	127150	99320	106880	59392	88614	83747	96481	87240	88972		12	59.423
Q9RZT3	Chromosome partitioning protein, ParB family	0.071154		25005	22596	18081	23988	21880	20290	20003	20970	17839	21366	15513	15545	16633	15450	18144	22014		8	123.09
Q9RTV8	UDP-N-acetyl-D-mannosaminuronic acid transferase, putative	0.0713867		7541	14620	4823.3	6274.4	10715	13303	13742	14794	11746	5698.6	6244.7	6280.3	8965.7	4285.6	9918.6	6630.2		1	9.0847
Q9RT09	Acetyl-CoA acetyltransferase	0.0714909		93872	136300	80194	77854	94106	96417	91763	98771	72554	75690	58438	57324	78912	70965	90383	100270		10	298.05
Q9RTN8	Uncharacterized protein	0.0715251		29478	34476	27100	31636	29215	31145	28917	26912	25193	24147	29235	26600	23268	28576	26450	27079		8	82.067
Q9RWU2	Uncharacterized protein	0.0715626		23853	43249	30143	20726	19955	22799	26750	22098	32479	29870	36095	35026	32855	31275	36290	32954		24	187.63
Q9RVQ2	Electron transfer flavoprotein, alpha subunit	0.0725442		180490	170800	113970	96917	73332	66833	100230	90277	155360	111750	87353	114250	171370	113360	132650	123310		10	82.897
Q9RUC0	Uncharacterized protein	0.073448		52339	55642	54619	47491	47400	43000	44020	41848	48936	58249	46287	51579	40977	52158	49959	50227		15	224.58
Q9RRI1	Enoyl-CoA hydratase, putative	0.0737517	ctrl 6h>vac 3h	32815	52463	46147	42015	46972	53314	43483	48308	34910	33410	38918	39937	36968	37933	42999	45341		9	176.93
Q9RWN5	Cell division protein FtsZ	0.0742613		471980	570780	364030	413070	362990	343950	392120	367700	463250	545470	413310	472380	511890	407250	483540	531980		20	323.31
Q9RV59	Uncharacterized protein	0.075123		34216	48968	37929	39652	38395	41067	34763	47995	33043	32423	29351	29718	41918	30323	32519	36741		9	52.45
Q9RRM7	Histidinol-phosphate aminotransferase	0.0752825		18300	26740	21815	23576	13945	19518	17116	16521	19236	19568	26594	19568	24157	19860	20430	22748		8	37.728
Q9RWU0	Protein translocase subunit SecA	0.0753618		132330	156650	109810	102790	69811	84953	96945	117050	162270	143350	135210	108230	175590	109130	131210	131830		29	323.31
Q9RY35	Uncharacterized protein	0.0755893		29543	49579	27989	21635	49216	45536	48291	57399	44785	48717	23804	31077	50960	43654	40095	61417		6	67.553
Q9RVG8	NADPH quinone oxidoreductase, putative	0.0765422	vac 3h>ctrl 3h	69572	38449	62456	58193	75253	66020	56622	92167	77710	99366	75888	76606	74071	71754	74338	66568		13	150.78
Q9RR67	Thymidylate synthase	0.0765434	ctrl 3h>ctrl 6h	13274	20859	14331	16046	10505	12159	12656	9588.2	15537	14436	14741	13856	15396	11218	11267	16597		4	72.85
Q9RUK2	Transcriptional regulator, TetR family	0.077969	ctrl 6h>vac 3h	14766	23497	9688.9	8234.3	14262	22138	22442	26379	15128	8655.8	8488	6114.7	19876	10213	19770	10164		5	80.313
Q9RRX5	Phenylalanine--tRNA ligase beta subunit	0.0781593		263170	325730	238320	220600	169940	197150	238760	198200	220220	203860	229230	217200	221700	196120	226330	244180		22	323.31
Q9RYX2	Uncharacterized protein	0.0794349		3468.2	980.4	4781.3	3185.2	6576.9	5422.4	2900.7	6327.1	3510.3	2531.7	1701.4	2818.5	2954.9	5119.3	3102.6	4700.6		5	79.273
Q9RW88	Response regulator, OmpR/PhoB family	0.0797357		52482	79063	60610	51754	55420	66690	56958	57645	48689	33678	47454	45757	49982	51292	63605	42018		7	108.11
Q9RWK8	Uncharacterized protein	0.0798681		6141.3	7419.8	4280.7	5834	5430.7	4831.8	5606.3	5592.1	5367.6	6342.3	5870.4	5657.7	4167.4	3556.7	4580.1	5279.4		4	15.717
Q9RYB2	Serine hydroxymethyltransferase	0.0815526		140700	202530	128990	151330	127500	123460	124810	116570	155440	168020	140140	153690	148330	145900	154850	172960		16	323.31
Q9RX63	Uncharacterized protein	0.0820306		10325	14925	8647.3	8855	14070	13920	14425	19080	13319	14106	7986	10075	9438.1	7924.2	8893.8	13975		4	42.031
Q9RU81	Uridylate kinase	0.0838428		106020	142040	88838	113090	94731	89032	96112	96693	76409	90810	77350	85978	96079	64719	87731	107020		6	127.62
Q9RZ80	Uncharacterized protein	0.0848366	vac 3h>ctrl 3h	5034.5	696.89	4218	2390.4	4311.4	5506.8	3743.3	4952.4	5559	4111.5	7893.8	6725.5	3836.4	5214.7	5385.9	3422.4		3	53.242
Q9RU41	Peptide chain release factor 3	0.0860348		15493	17179	11834	14037	2948.9	7626.7	12011	9405	14680	16034	10237	13561	11619	9953.7	10012	19406		10	147.66
Q9RSQ5	DNA ligase	0.0865336		46090	62018	49324	49383	39854	47115	49576	41978	40328	45384	45374	38638	52531	44082	48905	52038		17	280.21
Q9RVS1	Succinate dehydrogenase, iron-sulfur subunit	0.0881732		87659	117530	67126	86037	119210	125780	100380	87618	86472	90132	70827	64282	81591	73863	91658	85274		11	102.47
Q9RWH4	Uncharacterized protein	0.0886307		27846	38010	25584	34977	59593	51378	34689	50284	43523	45643	23995	35319	29764	42365	36766	45275		6	110.16
Q9RZ03	Uncharacterized protein	0.0888308		5798.9	9491.2	5493.3	7208.5	10073	8459.2	8660.7	8081.9	6575.3	7707.5	7181.1	6946.9	6659.5	6640.3	6793.3	7573		4	9.2365
Q9RUS2	Regulatory protein RecX	0.0889957		5793	6624	5147.8	6148.6	5310	6561.1	5950.8	5961.2	4080.7	4126.8	5390.9	4863.1	4535.1	3884	6380.5	5682.8		4	125.74
Q9RV74	Malate synthase, putative	0.0891613		4749.3	5452.8	6724.8	7172.8	4889.2	4456	5604.1	4647	5880.6	6779.3	8370.5	5895.1	6861	5914.7	5540.4	6348.7		9	50.715
Q9RTA2	Pilin biogenesis protein	0.0891624		17925	23668	24017	23251	18612	18760	16853	19377	20459	22907	24110	18765	22665	20635	22538	20903		8	177.94
Q9RZ28	Uncharacterized protein	0.0891638		2934	4267.3	4026.7	4316.7	2378.8	2755.4	2599.8	3005.7	3361.5	3923.7	3788.8	2897.2	4368.9	2648.8	2485.9	2774.7		6	72.278
Q9RYF1	UDP-galactopyranose mutase	0.089339		14869	20298	10600	9709.7	7952.4	10436	10383	10066	9644.1	8990.9	7353.6	8625.1	10738	7368.9	10175	11182		6	44.845
Q9RYU4	NAD(P)H dehydrogenase (quinone)	0.0895064		36998	41481	40438	33301	50088	47123	37380	31276	46233	48088	47843	42668	33993	39383	37510	34974		6	134.64
Q9RVA7	Prephenate dehydrogenase	0.0895881		17215	13141	16773	18703	8430.6	13532	13040	12864	14516	15086	19804	14075	13491	12423	16847	14877		9	74.37
Q9RSY9	Uncharacterized protein	0.089822		14408	19192	12658	18429	12335	12656	13341	14567	13741	14167	14329	14972	13393	13524	12693	12469		11	93.894
Q9RYV0	Oligoendopeptidase F, putative	0.0901734		33419	32604	34227	27798	42099	38419	36051	44869	39283	34259	34928	31037	38676	33902	41298	28700		12	79.664
Q9RUD5	Aminotransferase, class I	0.0902363		34879	38227	34564	33594	34805	35803	35587	38406	42219	39434	39639	38240	41593	33994	35300	39568		10	84.178
Q9RRJ1	Nucleoside diphosphate kinase	0.0915042		462880	769310	431470	547290	583080	481740	415860	437550	661540	709900	619720	619350	471990	526120	523200	525640		4	128.01
Q9RVQ5	Uncharacterized protein	0.09152		8307.4	11918	9533.1	7925.6	9579.5	10161	7929.7	8333.8	7105.8	5758.2	7356	6572.5	8541.8	8265	10433	6135.7		6	36.942
Q9RSE4	Uncharacterized protein	0.0922176		131520	202990	108910	143910	84588	108160	110770	85554	106220	134710	149180	159950	103490	102330	129740	137750		3	34.016
Q9RTH5	Pseudouridine synthase	0.0923019		2980.4	5085.5	3115.5	3990	2888.9	2833.1	2590.5	2362.3	2892.4	2653.9	3439.4	2951.6	2746.6	2551.8	3376.4	3310.6		4	28.502
Q9RRX3	Uncharacterized protein	0.0928518		11689	8579.4	7301.9	8934.9	4613.9	7375.5	7115.9	5474.3	6665.4	6189.3	9138.3	9225.8	7324.5	8171	7344.2	9068.7		9	30.301
Q9RVK9	Uncharacterized protein	0.09305		19585	20587	20498	23869	17840	20757	15947	14838	20252	19599	21683	18828	17208	20082	20422	20648		11	134.71
Q9RSI1	Uncharacterized protein	0.0932919		45974	53384	27398	38452	21287	25677	23511	27561	44795	45992	27455	30853	37097	25607	33094	45393		8	148.89
Q9RTB6	Peptide methionine sulfoxide reductase MsrA	0.093361		40429	12293	47524	49779	41642	44859	25323	32013	18861	16978	24000	19136	23702	27849	27862	26432		4	92.599
Q9RSX8	tRNA pseudouridine synthase D	0.0934719		9661.5	8577	8050.7	8088.6	10766	8419.3	10754	11558	9489.9	12165	10207	7255.9	8450.5	8391.5	8045.2	6265.1		6	68.006
Q9RRX8	Phenylalanine--tRNA ligase alpha subunit	0.0934793		43101	61986	36473	44922	50812	45181	51087	54467	37033	41548	39294	34340	34591	36791	33053	50390		9	137.95
Q9RTV5	Immunogenic protein	0.0935423		94805	125210	68046	46804	103700	95132	82054	105260	65529	67482	58292	40594	76441	65440	84870	68219		8	39.368
Q9RU01	Glucose-6-phosphate 1-dehydrogenase	0.0949487		77410	103910	66727	83785	66769	69673	63715	56313	72470	75049	73216	66032	69228	66397	66295	81483		22	217.86
Q9RSI4	Histidinol dehydrogenase	0.0949611		5092.7	6943.5	4631.5	5896.5	8755.2	7792	8641.2	9716.4	7422.7	9145	4490.7	9273.9	7508.5	5408.4	7170.8	9328.4		6	40.989
Q9RUB1	AlgP-related protein	0.0949877		1057500	1268800	705090	1077400	885430	765720	741920	598070	918700	1037000	931620	971520	748580	983300	833570	937860		26	323.31
P56861	Adenylyl-sulfate kinase	0.0951283		18361	23811	23840	25382	33169	45573	60472	90372	40522	55246	25071	32233	18607	31559	18390	61791		6	96.973
Q9RY50	30S ribosomal protein S18	0.0951393		244960	437640	358550	479420	516380	377490	474390	423950	361900	363400	343810	327580	346620	244590	385130	272540		4	37.961
Q9RX24	Uncharacterized protein	0.0952082		32319	9549.8	33136	27904	23275	22875	21899	23881	12709	14794	16919	12061	15120	22819	22132	21418		5	143.88
Q9RVR3	Peptide ABC transporter, permease protein	0.0954309		14309	24450	8217.4	5270.3	21797	22384	30263	20661	19736	10492	6137.5	6103.1	24144	8762.1	18178	9490.3		2	88.728
Q9RSN7	Translation initiation factor IF-3	0.0955142		1127000	1166000	601910	854880	583610	670540	578950	496310	1087600	902150	624170	683330	761940	693860	841040	859670		8	96.485
Q9RWI4	Carbamoyl-phosphate synthase small chain	0.0955456		19225	23619	18524	22237	15745	19873	22003	13603	17434	11163	16716	17880	15067	15850	17605	15718		5	116.97
Q9RV32	GTP-binding elongation factor family protein TypA/BipA	0.0964768		272650	286400	158270	173290	128140	113070	158840	139230	250460	209770	115330	135180	265230	183830	213040	219710		16	164.99
Q9RXI1	Uncharacterized protein	0.0976097		16504	20190	15987	19108	13864	15648	14273	13272	15982	14517	20170	14137	16300	15615	17085	16771		9	64.675
Q9RRG6	Dihydrolipoyl dehydrogenase	0.097621		76953	63343	63134	50825	61653	48887	45149	55267	62061	76562	64242	70097	67584	75476	58417	61045		11	198.05
Q9RYK8	Uncharacterized protein	0.0978677		3986.3	4976.9	3706.1	3660.3	3386.2	3115.4	3868.6	3584.9	3931.2	4929.5	4448.6	3969.2	4288	4339.6	3818.8	4140.9		6	19.455
Q9RWC2	Aldose epimerase family protein	0.097936		5066.4	1094.4	6221.3	2610.2	7426	6588.4	5814.9	9241.7	6630.7	7357.9	5356.5	7008.4	6016.8	6550.3	6509.1	1551.7		4	37.936
Q9RUF8	Acetyl-CoA acetyltransferase	0.097992		31308	32649	16147	15696	22716	25141	28604	30321	20239	17367	13116	14952	23137	19383	18552	22198		8	158.47
Q9RRG3	Uncharacterized protein	0.098757		50048	75451	50765	53748	37945	44532	49219	56403	62507	62432	65663	59932	59682	60452	47844	56697		3	144.54
Q9RSP8	Uncharacterized protein	0.0988024		12515	5505.6	9810.5	8151.8	12332	12039	10865	10098	14079	13348	11845	10794	11136	10681	12799	11178		10	84.094
Q9RV50	Uncharacterized protein	0.0999364		22857	32355	23333	27490	23874	25696	21901	24936	25280	25203	28207	21942	21332	19436	21032	22695		5	74.936
Q9RSZ7	ATP-dependent Clp protease proteolytic subunit	0.102		172470	214480	160310	179550	138190	170600	183960	168030	155730	136920	136760	134380	169830	131810	147150	189850		5	76.608
Q9RV83	General stress protein 26, putative	0.102313		69218	96914	52417	75632	48041	60365	52263	38040	82656	68307	58205	56408	58751	66318	63222	69822		8	148.07
Q9RUS1	Methionine aminopeptidase	0.102469		13360	22680	12689	18960	32762	20531	21792	31724	16326	27876	15302	16206	15065	20234	14223	22727		4	67.288
Q9RTG0	Uncharacterized protein	0.102575		7167.8	6301.4	4870.1	7556	11743	7306.2	8158.6	5684.4	7163.1	7752.4	7003.5	8263.3	5836.2	5625.4	6205.6	3300.5		2	60.424
Q9RUR7	Uncharacterized protein	0.102672		150390	188730	132890	158000	171940	128170	125150	112990	134480	124190	126020	118740	108680	128840	116390	139170		10	323.31
Q9RTQ3	Inositol monophosphatase family protein	0.104943		12074	20197	16146	17881	8989.8	14198	12720	11204	13985	13497	18671	13825	12099	12978	11900	15850		6	98.991
Q9RZV4	Metal binding protein, putative	0.105106		145080	34186	146080	119570	233750	215410	166320	129630	157320	159140	141260	133620	129470	150340	171980	125580		7	65.201
Q9RTF6	Deoxyguanosinetriphosphate triphosphohydrolase-like protein 2	0.105503		3875.4	2911.7	4960.4	4923.5	4185.4	5991.8	4751.7	4565.8	3215.4	1890.4	3703.3	4493.1	4061.2	3490.7	2560.7	3547.5		5	46.271
Q9RSS6	Transcription termination/antitermination protein NusG	0.106406		223870	246740	134490	198460	263980	206960	262270	285060	185610	200250	136490	224160	159070	162470	170900	244570		8	147.79
Q9RUD0	Serine protease, subtilase family	0.107212		81555	100970	87031	114120	78213	85184	70598	54522	54942	77227	88054	79175	49571	87967	68823	76000		7	82.02
Q9RX16	3-hydroxyisobutyrate dehydrogenase	0.110996		26914	40890	31957	39955	24276	27531	28673	23934	31782	22219	36093	34148	26089	29116	28558	28767		6	81.59
Q9RRB7	Probable manganese-dependent inorganic pyrophosphatase	0.111441		104770	106660	109610	86334	108680	118510	134320	180970	119240	108590	95363	108110	125740	103620	118650	127820		12	288.07
Q9RYH6	Glutaryl-CoA dehydrogenase	0.112085		19604	21365	13996	20750	22446	25142	20205	19182	17729	18566	18185	12918	18875	19065	17780	16769		10	97.397
Q9RZB1	Lipopolysaccharide biosynthesis protein, putative	0.112085		59823	78542	67584	83446	50723	60296	63196	57066	51130	28059	74316	66520	54042	57903	27218	44127		4	64.614
Q9RRI5	Uncharacterized protein	0.112355		18120	6000.7	19564	16011	26411	23880	22146	18229	14174	16915	18433	16099	14794	17169	15552	23857		6	65.716
Q9RXX5	RNA polymerase sigma-E factor	0.113557		4782.5	5844.4	5015.4	5155.5	5989.4	4829.4	5741	6068.1	5294.2	5776.3	6645.7	6365.4	7008.9	5711.2	5881.2	6240.1		5	218.21
Q9RX65	Uncharacterized protein	0.114915		8175.3	9466.5	7616	8764.5	6077.7	7770.2	7747.6	5156.6	3463.3	6205.3	7571.4	7507.2	6674.2	7333.1	8229.8	8243.5		3	15.497
Q9RSC5	Orotidine 5-phosphate decarboxylase	0.116944		15223	24389	18462	23370	20263	23287	21723	22747	16144	17633	20094	15628	15820	18709	19156	19592		7	68.351
Q9RXY9	Acyl-peptide hydrolase, putative	0.118656		44421	48755	39626	37495	33045	32352	41924	26566	43823	44749	37618	37459	47052	37191	37354	49472		18	292.67
Q9RSG4	Delta-aminolevulinic acid dehydratase	0.118868		86865	87575	65218	75241	62042	74452	63640	77932	61202	58048	72228	54978	66058	58056	66677	80423		7	100.69
Q9RR60	Enolase	0.118889		991780	1235200	750770	768780	710880	754130	766470	687030	981390	903420	885580	908830	883700	828930	928800	974320		16	323.31
Q9RXS9	Uncharacterized protein	0.119825		7046.6	819.95	7711.1	7339.5	4981	5206.5	3735.7	3524.2	7338.4	8781.3	7528.1	7436.3	6725.8	6601.3	7019.7	5042.9		5	57.854
Q9RSF0	Leucine--tRNA ligase	0.119924		172230	163270	157100	163540	117360	136200	138960	143770	144520	159180	147350	124030	189110	148640	126620	150460		27	217.63
Q9RS93	Uncharacterized protein	0.120879		8511.3	10244	8405	11055	10984	12538	12033	10782	8110.7	9089.4	10308	9716.9	8853.5	8624.7	10387	12615		5	48.117
Q9RVN9	Uncharacterized protein	0.121055		60909	81189	57116	64904	85475	66145	52921	62376	46617	60656	48949	55516	53594	53923	54212	56855		8	39.632
Q9RSD0	Alpha-glucan phosphorylase, putative	0.122178		140830	163120	130790	125430	123680	130830	127260	109530	132240	143670	142170	130300	169720	130830	143590	144710		26	244.82
Q9RZV2	Cobyrinate a,c-diamide synthase	0.123532		25108	26749	22350	18913	19056	22175	23655	23951	29107	27818	27595	24479	29498	20976	25683	31355		10	220.64
Q9RUN7	Aspartate--tRNA(Asp) ligase	0.123736		168810	149080	151430	135050	114620	124760	138680	145380	199500	187600	159360	134710	216610	129290	170900	176140		22	323.31
Q9RVR5	Sugar ABC transporter, ATP-binding protein	0.125323		21145	25582	17608	24286	17207	15484	19421	19306	27989	24198	21696	19519	26548	19067	22457	21546		11	68.352
Q9RY39	Glutamine cyclotransferase	0.126289		12435	18512	12199	14508	14102	10942	11373	8875.7	11669	11647	12969	12120	9567.5	10492	11857	12379		4	54.416
Q9RUC9	Uncharacterized protein	0.127079		2693.1	3576.8	1662	1876.9	1089.1	1470.2	2169	1718.1	2686.4	2201.6	3271.9	2061.4	4105	3348.6	1926.1	2545.3		8	25.157
Q9RW81	Branched-chain amino acid ABC transporter, periplasmic amino acid-binding protein, putative	0.129271		71833	117430	80682	84637	91737	94547	86775	68899	66394	72873	68432	65939	61362	74461	80179	78387		14	247.94
Q9RUG8	Response regulator	0.129306		6890.8	5306.2	3174.9	3271.9	4813.8	7618.2	7643.5	6569.4	5958.6	4734.7	3222.6	3536.3	6506.1	4797.7	5667.5	8639.1		4	22.996
Q9RUI5	Ribulose-phosphate 3-epimerase	0.129408		14773	17389	10754	17572	12602	14756	13051	9121.2	13878	15502	14668	18448	9551.4	12205	10129	14874		4	69.778
Q9RR76	Glycerol-3-phosphate dehydrogenase [NAD(P)+]	0.130886		6048.4	2375.3	5928.4	4526.6	5834.4	5928.6	2413.6	3842.1	6685.2	5818.2	9005.5	6728.3	4694.4	7236.2	6474.4	4815.7		4	29.71
Q9RUV2	Superoxide dismutase [Mn]	0.130937		124160	152830	79761	71273	127260	97312	153620	252200	132390	75828	54251	65123	107730	77118	102700	89680		2	38.856
Q9RUJ8	Uncharacterized protein	0.131105		24920	5980.7	22107	15956	19378	22991	15173	17141	22958	23117	21703	14224	24578	23044	31351	27258		5	176.22
Q9RWF0	Uncharacterized protein	0.13117		6358.7	10888	9202.6	9233.4	6941.6	7892	5106.1	5331.7	6748.6	8312.4	9297.4	6397.1	6466.8	8329.8	5865.1	7295.2		6	17.715
Q9RZI6	Uncharacterized protein	0.131199		5409.2	5619.8	4011.8	4666.1	5409.1	4383.9	5233.6	6594.8	4491.7	4708.2	3033.1	3588.7	5349.7	4163.9	4846.6	3623.3		4	30.98
Q9RYX4	Probable guanine deaminase	0.131462		7208.8	10545	8413.3	10043	5734.6	7197.7	5631.8	8246.6	9200.7	8077.4	10656	7574.6	10562	7737.5	7313.2	8517.8		6	25.74
Q9RR92	Acetate kinase	0.131508		69705	81298	44409	50938	36115	43991	39708	39903	71913	51077	48141	39768	59311	43551	51948	58885		10	184.98
Q9RU70	Cephalosporin acylase	0.131706		2778.7	2733.6	2826.1	2888.4	3220.7	4303.4	2955.8	3986.1	2517.6	3175.9	2728.5	3306.9	2840.1	2594.7	3658.5	1845		5	21.203
Q9RVA8	Uncharacterized protein	0.133297		18152	23013	21661	22580	17126	20645	16915	15677	16783	16263	22474	19513	15531	18345	19938	11813		4	111.63
Q9RYW7	Ribosomal protein S12 methylthiotransferase RimO	0.134815		25374	28903	17864	19960	20910	21968	23760	29312	18227	19807	17183	14374	24834	16157	20230	22381		9	151.11
Q9RYW8	UvrABC system protein A	0.134945		5584.2	7152.3	6123.5	6026.9	6081	5685.8	6343.3	6773.6	4630.6	5793.5	5195.4	5707.6	6293.7	5031.3	5317.2	6087.6		8	35.549
Q9RTK1	tRNA-specific 2-thiouridylase MnmA	0.135191		7006.4	11653	10185	9661.4	7814	8421.4	7576.9	8236.5	7357.3	7203.4	9686.3	5963.9	7017	7756.4	7831.4	7813.9		6	87.868
Q9RY41	GTP cyclohydrolase 1 type 2 homolog	0.135431		35564	29898	38988	25796	35781	34326	30826	31731	35332	30938	41843	44680	40927	39932	35313	42986		5	54.319
Q9RS70	Erythromycin esterase, putative	0.136794		5577.8	6295.6	5054.8	6210.2	6075.6	4611.4	4346.1	4593.7	6620.2	6228	4589.6	4284.9	6943.5	5376.5	7791.8	6189.2		8	43.803
Q9RVJ4	Branched-chain amino acid ABC transporter, ATP-binding protein	0.136911		12734	19306	10861	12710	6400.6	11818	10092	11193	14529	12853	14093	11632	13477	11516	13533	15176		5	109.01
Q9RYG7	Response regulator PilH, putative	0.137043		18018	36909	17823	29118	37271	38086	26090	26001	24038	20440	27476	26944	18760	20975	21975	21646		4	26.654
Q9RU79	30S ribosomal protein S2	0.137162		2553700	3390900	2280000	2736500	1918700	2474100	2332900	2195700	2485600	2016900	2300200	2270600	2277500	2452500	2563000	3023700		15	222.19
Q9RUK7	Amidase, putative	0.138263		7128.1	8263.8	6617.7	6412.7	5700.9	6448.3	6454.6	3265	5674.6	6797.1	7430.3	7227.3	6223.1	5556.3	6617.9	5536.1		5	20.738
Q9RS89	Carbonic anhydrase	0.139094		16823	21281	12094	16745	12527	13860	12813	14957	16782	19386	13160	14168	20513	14835	18048	21327		5	106.67
Q9RWT3	Uncharacterized protein	0.140029		28789	23546	35424	34205	48272	35176	29100	27393	35659	42951	43363	43997	30253	40215	29701	28164		6	47.927
Q9RVL9	Riboflavin biosynthesis protein	0.140401		14287	20510	15273	17558	13977	16467	12015	10823	15062	14432	17530	13984	12952	11958	16338	12599		7	32.782
Q9RRE7	Uncharacterized protein	0.141066		82480	93871	67509	86262	91779	100440	93759	89930	90882	87408	93438	90852	89561	80819	81187	91555		17	239.16
Q9RUC2	Oxidoreductase, short-chain dehydrogenase/reductase family	0.141664		37574	51827	32756	43243	32628	27024	26597	38503	39293	29052	30166	32339	38324	31783	40876	31618		7	214.6
Q9RW47	Oxidoreductase, short-chain dehydrogenase/reductase family	0.142759		9910.4	6074.2	6989.7	8847.8	5180.4	6066.9	6127.7	6480.3	8357.8	8294.5	5930.8	8040.3	7284	6675.9	8795.9	7034.4		5	45.857
Q9RRX1	Acyl-CoA dehydrogenase, putative	0.14316		994670	1102700	814590	826720	714890	719580	793550	746370	924120	939250	808860	743240	943790	696910	863850	968000		18	323.31
Q9RYR2	Extracellular solute-binding protein, family 5	0.143368		26127	38441	21864	21771	18186	27000	25991	21772	20773	18018	18952	17746	17694	17146	18946	25891		10	140.99
Q9RV77	Uncharacterized protein	0.144035		16224	3684.4	16166	2242.9	14182	17682	13522	15227	17828	9533.9	15287	13319	21123	13819	16162	20901		3	26.624
Q9RTD3	Uncharacterized protein	0.144057		115640	183250	122220	165310	122370	126550	111350	92701	89026	108550	142580	120220	92844	104060	100630	135490		10	171.14
Q9R342	Elongation factor Tu	0.144177		3792800	4027700	2040400	2152900	1808200	1799600	2794400	2216700	4115600	4105900	2098500	2768900	4708400	3181700	2800200	4246100	422910	15	323.31
Q9RUB9	Uncharacterized protein	0.144375		17311	27480	15364	19221	18966	19784	19313	21952	19853	16131	13986	11169	14336	13028	15033	19040		4	31.266
Q9RUM0	Uncharacterized protein	0.144872		25124	49983	32771	49019	39187	44764	36670	54666	29245	27005	36046	28432	38495	36296	36022	34418		3	10.418
Q9RRS9	Putative esterase DR_2406	0.144979		13437	21446	14673	13190	10448	12073	11683	10961	14542	12556	19459	14631	14585	12240	19249	17355		2	30.288
Q9RT07	Uncharacterized protein	0.145074		38626	59111	28307	49328	45329	50385	43487	35866	39492	30972	30418	31163	33136	30725	31312	40872		5	60.329
Q9RS10	Potassium channel, beta subunit, putative	0.145359		68447	95890	70000	77105	69524	66393	54343	58363	70178	70233	62639	63688	64625	78625	64290	87854		13	227.3
Q9RZT4	Sensor histidine kinase/response regulator	0.146021		4954.8	6577.1	5052.6	7354.1	4539.9	4907.7	4404.1	4851.7	6234.4	5754	6144.5	4922	6390.9	4518	6146.4	6163.2		6	70.287
Q9RRJ7	Carboxypeptidase G2	0.146429		61221	88233	66576	77070	69454	64560	52567	53967	80217	71905	78611	64479	63698	73822	71744	80076		9	58.838
Q9RY20	Uncharacterized protein	0.146871		164980	231920	144340	183340	157810	152760	128440	98287	149960	168610	156630	136350	134340	144430	145190	180150		14	225.1
Q9RTL2	Uncharacterized protein	0.147339		124760	123270	110280	115210	150850	101620	136620	168200	121220	131580	142230	121130	99510	111680	122910	114340		5	91.603
Q9RXE6	Uncharacterized protein	0.148028		1877	3141.9	2260.1	3102.3	2734.8	3501.4	2163.5	2387.5	1732.8	1968.6	2451.1	1786.1	1812.7	2309.5	2399.2	1697.9		4	19.712
Q9RY74	Molybdopterin biosynthesis MoeA	0.148146		14676	17734	15126	19409	10462	15734	14259	13511	14183	16366	17194	15619	14460	15662	14211	17349		6	48.364
Q9RSF6	Sun protein, putative	0.149889		5013.7	3837	5233.2	4514.4	5323.1	5693	6277.6	7750.6	6738.3	3933.1	5742.6	5004.5	4767.7	4102.2	6211.1	3537.2		6	36.023
Q9RS80	Uncharacterized protein	0.150981		24409	23810	19046	16166	35258	21613	27709	32999	23356	31022	22070	29187	16373	25087	22041	29481		6	43.822
Q9RUG2	Chaperone protein DnaJ	0.15106		54109	78816	49259	52496	60003	60968	58520	58614	49365	48730	50612	48511	45478	51552	54032	52762		13	321.54
Q9RY86	Cyclic dehypoxanthine futalosine synthase	0.151117		20743	29135	20568	29330	20444	21486	18821	21422	23952	23394	27350	25228	25358	21895	23213	21199		9	80.7
Q9RX33	B-cell receptor associated protein-related protein	0.151326		71851	102050	58535	115110	57179	64054	58079	75886	84299	75185	78682	75828	62895	76599	59406	69077		11	246.37
Q9RTZ1	Uncharacterized protein	0.151383		3516.2	1188	2986.8	3944.9	6028.5	4729	2933.3	4198.5	3041.1	3876.7	2843.3	3863.5	3937.8	3782.3	4182.8	4094.7		5	42.067
Q9RV99	Protoporphyrinogen oxidase	0.151466		11221	13484	5878.4	7551.7	6441.5	7303.1	7290.8	6861	8263	6053.2	3921.6	4973.5	8925.9	5491.3	8984.4	7891.9		5	52.903
Q9RXK0	50S ribosomal protein L23	0.152889		329360	176930	291100	154940	301790	311710	189630	201100	397540	303100	245910	335870	271320	393640	339790	341180		5	85.272
Q9RTV6	Amino acid ABC transporter, ATP-binding protein	0.152942		27095	21844	17603	13603	25493	29145	27867	28710	27860	25539	15876	23203	26240	21943	23539	33337		8	81.011
Q9RSP3	Threonine--tRNA ligase	0.154324		120280	147890	105280	111590	126890	139370	140850	130720	120980	122810	98685	100500	125110	109830	114700	136310		21	323.31
Q9RV81	Uncharacterized protein	0.154981		30379	36335	24934	28653	28103	24053	26655	28753	32412	31345	33293	29251	30181	29480	31289	31558		6	65.904
Q9RRA2	Uncharacterized protein	0.155122		10405	9821.2	7913.3	9265.1	8191.4	11239	11918	13388	7535.5	6772.1	7686.7	10916	8088.6	9776.4	11544	10600		6	162.37
Q9RU00	Glucose 6-phosphate dehydrogenase assembly protein OpcA, putative	0.155695		20872	29408	20791	22364	17201	20752	20763	15697	18366	19650	21228	16809	17954	16852	21279	23113		9	61.516
Q9RXN0	Branched-chain amino acid ABC transporter, periplasmic amino acid-binding protein	0.156142		9848.2	12952	8745.2	12156	12797	12472	9412.4	8383.9	7202.7	9882.7	8123.5	7206.7	8140.9	10317	11796	9487.6		9	83.341
Q9RRT9	Transcriptional repressor, TetR family	0.156399		47999	50982	27033	37115	43216	46161	48206	48006	40158	32750	34198	25606	44633	24835	33915	43039		6	81.791
Q9RX08	DNA polymerase III subunit alpha	0.156528		5412.9	6498.5	5020.2	4394.9	2911.6	4050.8	3208.6	4687.3	3857	4581.8	3784.1	1814.7	5575.3	2683	2793.7	4996.8		10	57.61
Q9RYN8	Nicotinate phosphoribosyltransferase	0.156956		21711	21981	24000	23246	18199	21655	21282	20010	22077	22326	21530	21331	25017	20004	21149	23352		9	142.65
Q9RXB5	Uncharacterized FtsK-like protein DR_0400	0.157734		6266.6	6675.2	5920.3	7722.5	6638.8	7488.7	6647.2	8453.3	6855.8	5267.7	6883.2	5340.4	5128.8	6099	5815.2	6972.5		12	40.007
Q9RUK0	Ribosome-binding ATPase YchF	0.157893		97816	126880	66801	91646	108540	98878	137140	150840	114840	93229	59915	70095	105620	81876	88194	119400		17	263.45
Q9RXJ3	30S ribosomal protein S17	0.161749		348230	470860	361780	371540	377590	289260	249970	295050	287830	412290	395870	469080	290060	333190	380550	370110		5	93.962
Q9RSH8	Uncharacterized protein	0.164194		32243	15288	26940	27731	26939	25677	19173	30188	29071	19297	19767	23116	19096	21710	12140	17110		4	77.158
Q9RUV4	ABC transporter, periplasmic substrate-binding protein, putative	0.164572		91093	114550	95061	79182	71165	73850	87394	68699	107990	89907	91875	107590	80942	73844	125020	108740		5	75.895
Q9X719	Holliday junction ATP-dependent DNA helicase RuvB	0.164793		18827	12582	20132	21543	13162	14999	12627	15724	13319	12348	18265	12869	16374	10747	15750	14684		6	67.4
Q9RRS3	Uncharacterized protein	0.164861		14402	19707	13588	20396	15801	18226	14261	17379	13338	15128	15550	13844	13019	13635	15315	13627		14	79.327
Q9RRT0	Demethylmenaquinone methyltransferase	0.164869		21411	34801	24357	30173	24085	21865	20534	24444	23754	23177	26181	25456	23095	21393	22152	24232		8	180.71
Q9RWT4	Uncharacterized protein	0.165023		27796	56152	25923	42451	46682	57188	44643	34576	38521	29761	28792	27995	28780	34816	38238	30433		7	114.04
Q9RSX3	Uncharacterized protein	0.166623		28276	32897	19458	20933	26609	36426	31194	38246	32844	16009	24424	17360	25797	26760	35071	23027		5	148.38
Q9RUP0	Hydrolase	0.167696		10144	10892	8785.3	4484.6	8648.6	11937	12087	13596	9191.2	8653.5	9550.1	7784.7	8570.8	8793.6	8014.7	11163		7	68.04
Q9RVS5	Uncharacterized protein	0.168515		12574	13336	14220	17775	17354	20623	15974	16788	13209	10531	20245	17975	14475	11802	14972	8140.1		8	93.513
Q9RZB2	Glucose-1-phosphate thymidylyltransferase	0.169934		37085	41581	43565	36636	37786	41061	38732	39240	35344	30046	34154	37793	35860	38518	45014	33932		7	77.406
Q9RRC7	Iron-sulfur binding reductase, putative	0.169964		74397	85247	76810	82982	73744	81158	73595	71067	63988	65268	87208	67931	70895	62899	66790	74279		19	323.31
Q9RZJ8	Hemolysin, putative	0.170371		5345.9	6977.4	4094	4734.6	4010.1	4842.6	5650	5468.3	4755.2	4971.4	3281.3	3606.4	4907.4	2884.3	4521.9	2758.2		5	60.145
Q9RT75	Oxidoreductase, putative	0.171515		63093	89968	66797	73654	76670	76236	69865	69296	61341	67623	65660	58364	56960	69234	61287	72254		12	137.16
Q9RUY5	Uncharacterized protein	0.172498		179010	192990	118490	156220	103730	118090	124260	132750	153140	192740	143370	111590	169270	126360	154160	185160		4	197.13
Q9RTR5	Heat shock protein-related protein	0.173477		26993	26182	22707	28239	13740	26124	19196	9124.1	17789	21210	28428	27386	14927	23235	13086	27267		3	110.66
Q9RY25	Uncharacterized protein	0.173905		9438.5	16055	6820.8	6874.4	10301	10650	11802	12483	10322	6112.2	6462.2	6166.4	7810.2	6734.8	9342.3	8973.2		4	78.724
Q9RZG0	Uncharacterized protein	0.17398		8425.8	14644	8664.3	15410	12149	11450	9554.5	13795	8923	8483	12698	8735	7912.8	8406.4	9189.1	8274.8		8	91.171
Q9RVD8	Uncharacterized protein	0.1751		7263	2031.3	9561.6	7751.2	8707.5	10936	7996.8	8876.4	9490.1	8929.8	10802	8976.1	8184.7	8491	10813	9038.4		3	69.997
Q9RXQ7	Uncharacterized protein	0.175164		13094	20788	14988	23210	10525	15919	12140	12808	19656	15131	19544	15711	22161	14762	15048	16294		6	82.229
Q9RTD4	Uncharacterized protein	0.175416		7172.4	5161.1	4746.3	3234	2643.2	5429.5	4863	4481.8	5422.7	6409.7	6542.7	7070.5	4207.8	5461	3979.9	6284.6		6	30.296
Q9RS53	Uncharacterized protein	0.175642		4749.2	2296.4	1826	3445.8	4106.8	3485.5	2746.7	2580.9	3584.6	4427.4	7072.8	4531.3	3503.9	4106.6	6417.9	3512.2		3	24.256
Q9RRA7	Uncharacterized protein	0.178357		4963.8	9500.1	4800.1	6015.3	7863.8	7493.1	6433.8	12067	6902.9	5833.8	4142	5710.9	6300.2	6050.5	6800.7	6085		4	15.032
Q9RU77	Uncharacterized protein	0.178498		25793	7224.9	16390	10574	53952	32661	21739	20988	22910	38210	14630	20039	21011	26330	23497	27241		3	59.82
Q9RY66	GTPase Obg	0.178561		130000	131150	126210	102040	101220	102700	125240	149000	107710	100120	90798	87871	128580	86643	105340	118720		17	315.24
Q9RRW3	Peptidyl-tRNA hydrolase	0.178579		4972.7	6978.2	4176.3	6558.1	5869.9	6624.3	5157.7	4802.1	5202.5	4442.5	5922.7	4525.1	4173.4	4688.8	3999.8	4661		6	33.188
Q9RTZ9	Protease, putative	0.178753		115610	171210	108900	129990	114330	124720	115940	115690	108710	100860	106980	105850	91756	106800	120480	123710		30	323.31
Q9RRG5	Uncharacterized protein	0.179821		528360	724020	598550	782300	507470	604970	498300	507170	518940	545280	727840	657240	538030	575840	506120	606070		7	259.59
Q9RX58	Biopolymer transport protein, putative	0.17991		2951.9	3262.3	1870.7	2880.3	5725	3151.9	4148.1	7311.3	4487.9	6239.1	1733.6	5375.5	3945.2	3488.3	2630.6	4853.4		3	85.101
Q9RS66	Aldo/keto reductase	0.179975		37860	56255	42638	45503	48070	49908	44970	39713	39155	36854	41767	35292	38779	43776	45582	45931		11	152.9
Q9RT02	Enoyl-[acyl-carrier-protein] reductase [NADH]	0.18		66058	95886	50356	60339	67994	59803	61011	68491	89753	103710	72022	72528	86985	72302	71084	80631		12	75.972
Q9RTM4	2`,3`-cyclic-nucleotide 2`-phosphodiesterase	0.180159		140340	233550	153420	167640	194360	198440	173950	167310	146520	137930	142530	138810	124510	160870	174300	188160		17	199.49
Q9RXW5	Uncharacterized protein	0.181437		10303	13546	10224	12712	8742.8	10758	10980	8425.9	9911.7	9836.7	12035	9996.3	9932.3	10527	10309	10183		6	120.2
Q9RYS8	Uncharacterized protein	0.181714		17001	15285	12127	5987.1	18798	13644	13299	20767	15342	14990	9853.7	12950	10816	11239	10857	11904		7	120.19
Q9RSE3	Uncharacterized protein	0.181927		9909	10178	8720.3	6072.8	7463.2	9294.4	8405.1	13371	10551	16948	9785.7	13868	9644.9	9684.4	5188.8	11792		3	25.389
Q9RUI6	Probable 2-phosphosulfolactate phosphatase	0.181978		3390	3854.3	3352.4	4275.1	3129.8	3962.5	4819.1	4923.7	3667.1	4168.8	2577.3	4199.5	3953.9	2694.8	2645.6	2957.9		4	28.113
Q9RV70	Uricase	0.182215		16003	7341.5	13182	10107	10087	9184.4	8806.6	15586	11007	3022.6	7737.6	7241.2	9112.3	9723.3	7828.5	6055.1		3	20.873
Q9RRM6	Ribonuclease Y	0.182562		24487	22815	22594	32384	22079	20274	21249	21220	25586	22087	24595	22571	25316	24474	23944	21707		11	168.67
Q9RS38	Guanylate kinase	0.184624		13419	8297	12687	14234	18536	14832	14088	15916	13644	19567	12966	14388	13048	14594	16420	17062		5	37.677
Q9RS76	Uncharacterized protein	0.185214		47520	26538	40248	32238	107460	52693	41854	54585	59979	58555	42655	63800	40689	54215	61425	38631		4	70.852
Q9RYV5	NH(3)-dependent NAD(+) synthetase	0.185953		55225	61548	47539	49644	47798	55996	55545	49022	52579	38533	42593	48366	45375	45539	48445	53729		10	295.69
Q9RWB7	Site-determining protein	0.187053		155210	148040	117460	124580	157330	153200	178910	227790	177790	158700	127350	145570	182660	138200	138820	192700		13	171.25
Q9RSK2	Branched-chain amino acid ABC transporter, periplasmic amino acid-binding protein	0.187662		16697	15551	16773	14786	15039	13279	15471	16680	17723	15994	16129	18313	15403	15788	16145	17872		7	199.45
Q9RR98	Uncharacterized protein	0.187762		60929	22776	79300	42340	46118	54396	44810	40410	71169	62887	76933	60077	61799	63478	68038	47544		8	214.96
Q9RWT1	Formyltetrahydrofolate deformylase	0.18795		11389	12253	7553.7	9654.5	11990	11807	11868	13078	10945	11127	7545.8	7396	12617	9011	8975.7	12103		7	54.477
Q9RWP0	UDP-N-acetylglucosamine--N-acetylmuramyl-(pentapeptide) pyrophosphoryl-undecaprenol N-acetylglucosamine transferase	0.188037		4153.8	4659.3	3439.5	4901	3062.9	4046.1	3332.2	3098	3970.7	4541.1	3132.4	3710.4	3777.9	3360.1	3703.8	4419.5		5	20.275
Q9RYV2	Response regulator	0.188193		3119.1	4021.3	2310.6	3550	1447.2	3154.7	2612.8	1854	3391.6	2959.5	2987.5	2705.6	3127.9	2360.1	2889	3911.8		4	41.671
Q9RXX9	D-alanyl-D-alanine carboxypeptidase, putative	0.188211		9172.6	15444	9289.4	12434	9534.5	11129	8450.3	6751.3	10032	8420.1	9068.3	9201.6	8612	8681.6	10085	9339.1		4	87.092
Q9RRG4	Uncharacterized protein	0.18846		308730	286800	311480	253060	132980	272940	262950	240680	289470	307480	286080	303830	231880	280700	232520	355410		14	323.31
Q9RT45	Nuclease SbcCD subunit D	0.189675		7021.5	6137.5	8827.7	9311.6	8667.6	8655.3	9926.9	8095.5	7418.7	7677.6	8024.5	6446.5	7630.3	8631.4	8881.4	8827.8		7	53.752
Q9RRQ3	Methionyl-tRNA formyltransferase	0.189913		7544.9	8469.8	8136.6	11289	6931.9	6201.2	7637.4	5495.7	7283.4	3402.8	8984.6	7786.3	7977.4	6578.8	5130.4	6260.4		6	32.799
Q9RRF9	Uncharacterized protein	0.191259		7780.5	8668.7	10764	9135.1	8418.5	7489	5933.7	5944.2	9156	7991.5	11061	7542.6	5960.5	9364.3	9298.2	6227.5		5	72.707
P56864	Sulfate adenylyltransferase	0.192062		41144	63651	47075	58234	59291	47133	45769	63287	64070	60601	62928	57210	54449	67789	60043	71136		10	48.423
Q9RW32	Uncharacterized protein	0.192277		39141	37292	37226	35225	31839	27581	32991	33153	35976	35953	29561	25806	44164	32502	48351	29340		10	98.838
Q9RTW7	ABC transporter, ATP-binding protein, EF-3 family	0.193438		17031	16271	22797	23062	15740	19094	16499	15143	20697	18224	26065	18783	21345	19252	18700	20329		13	76.227
Q9RRI3	Medium-chain fatty acid--CoA ligase	0.194291		26822	5092.6	25753	26514	33230	31927	24822	35262	26622	26488	28090	22689	26950	27407	28393	20023		9	63.247
Q9RYR7	Beta lactamase-related protein	0.194564		6665	4992.3	7281.4	8696.5	4871.8	5814.7	4905.2	5401.6	6007	5186.1	8238.8	6371.9	5834.5	6505	7284.4	6655.1		8	70.879
Q9RWN6	Cell division protein FtsA	0.198312		48337	69710	60358	48826	44613	49099	47806	45678	58037	61333	61539	43701	54644	50568	57236	56457		8	58.695
Q9RR63	Tyrosine--tRNA ligase	0.19934		47161	61338	45297	49077	54199	56177	53527	51387	45084	45137	48327	49146	46883	50063	54453	50045		12	269.03
Q9RYB5	Adenylosuccinate synthetase	0.199598		90597	113550	82438	104570	84242	95104	85601	58308	83814	85505	85449	80726	72277	79438	82818	95344		15	182.65
Q9RVL5	ABC transporter, ATP-binding protein	0.200725		4610.6	3232	4286.4	4475	3573.9	3824.8	3528.7	3967.1	4283.5	4501.2	4907.7	4671.4	4609	4928.7	3579.3	3304.9		5	20.767
Q9RSK9	50S ribosomal protein L15	0.20076		1652400	2459400	1816400	2095100	1897200	1713100	1629900	1330100	1623000	1608100	1820000	1555000	1460600	1534800	1816500	2027100		9	199.31
Q9RUZ8	Pilin, type IV, putative	0.200943		24734	9486.9	19876	13503	9653.5	20506	16458	15314	25402	26278	23861	18001	22919	21016	21684	11511		4	21.421
Q9RUJ5	Uncharacterized protein	0.201083		1563.4	75239	30429	7998	15635	48278	40169	7826.2	28372	2492.7	13446	1714.7	42141	38382	60371	41688		3	24.542
Q9RWX2	Oxidoreductase, short-chain dehydrogenase/reductase family	0.201285		54964	63575	50371	67247	47068	60533	48413	41693	51676	44168	57189	42289	43750	44821	59082	49030		6	96.61
Q9RVX5	Pseudouridine synthase	0.201469		38587	44544	26433	27737	32463	32372	24791	21085	30282	27255	26183	25810	22721	22574	28079	30011		6	136.37
Q9RU22	Uncharacterized protein	0.202118		24907	36066	21223	19991	19705	18282	21740	21547	21121	17327	17754	20924	19952	14334	20810	23899		4	103.23
Q9RV18	Uncharacterized protein	0.211024		5443.9	6499.3	6156.7	5469.1	11711	5931.8	5660.1	8874.8	5352.3	7428.7	7065.4	6150.6	6360.6	5992.2	6194.8	4752.6		4	38.128
Q9RWT9	tRNA (cytidine/uridine-2-O-)-methyltransferase TrmJ	0.211326		6834.5	10737	9083.1	7194.2	6632.1	7486.8	7815.8	9626.2	6989.9	7770.1	6817.4	7002.5	6901	5040.5	6918	7519.2		4	23.883
Q9RSL7	ABC transporter, ATP-binding protein, Ycf16 family	0.211706		266660	290080	274750	235940	235000	238670	242570	244000	234510	254850	229670	270070	272660	236100	237620	213730		10	104.79
Q9RRL5	Cytochrome P450	0.215466		14689	14511	9602.6	10412	13631	11553	13020	14751	12705	12062	10433	11783	14444	14223	15896	12622		2	3.0185
Q9RXL3	UDP-N-acetylmuramyl-tripeptide synthetase	0.216389		33159	35887	27006	26178	28582	24814	28437	17203	31474	32992	24957	27618	29582	28461	31069	31127		11	76.97
Q9RRT8	5-nucleotidase SurE	0.218954		13314	15968	13737	10691	5739.3	13101	13144	5731.9	13291	5001.7	10923	7491.8	12485	12598	10445	26142		3	16.391
Q9RYC3	tRNA uridine 5-carboxymethylaminomethyl modification enzyme MnmG	0.219313		6879.1	6135.7	6671.5	7869.5	6097.6	5908.3	5937.3	7368.1	7565.2	8028.9	8137.6	6525.4	7904.9	7266.6	5752	7929.5		7	19.451
Q9RV06	Glycosyl transferase-related protein	0.219458		3740.9	5429.8	4741.8	4662.6	4018.4	4283.9	3750.1	3226.9	3593.3	5043.6	5722.9	4428.3	4278.8	4388.7	4331.4	4546.4		5	24.194
Q9RRI7	Prolyl endopeptidase	0.220667		8238.3	11599	8600	7148.1	7990.5	5873.2	7868.7	8955.5	9628.2	13468	7773.6	11114	10963	9578	7447.8	11359		7	99.343
Q9RYA5	Uncharacterized protein	0.221979		15569	19083	15285	14659	7777.2	17117	16756	10553	13186	11542	12765	14371	10138	9687.9	9993.9	16144		5	97.379
Q9RV76	Allantoinase	0.222196		4820.8	3145	3888.8	4675.7	5493.8	4516.5	5679.5	6256.5	4390.3	4031.3	4122.3	5612.6	6381.7	5185	3348.2	4992.7		7	39.56
Q9RT92	Uncharacterized protein	0.224391		8557.5	10107	8048.8	9969.8	4797.5	9608.1	9188.8	6733.6	7101.9	7468.2	6810.2	6663.4	5806.1	6449.7	5761.3	9895.8		10	50.647
Q9RRY2	Uncharacterized protein	0.226148		24390	29159	22793	19066	20121	20994	22449	19201	20058	18070	21151	20285	19652	22080	21073	26497		8	130.79
Q9RT43	Uncharacterized protein	0.229725		22512	18072	23722	25090	26925	19055	18345	23176	22825	31560	27178	27203	21301	31599	27468	21515		5	128.8
Q9RU62	Transcription-repair-coupling factor	0.231186		27739	28819	27431	17793	13394	17598	20074	27391	24807	26728	26708	21638	27159	23131	22937	24037		19	107.68
Q9RXD5	Outer membrane protein	0.232513		607460	912790	648620	658140	610370	612900	655860	631680	739690	741670	752100	813590	631270	684800	671330	844580		35	323.31
Q9RXE9	Peptide ABC transporter, permease protein, putative	0.232959		15652	15066	16163	18799	20363	20847	21217	17190	20024	16827	17833	12633	21721	18442	17352	14773		7	126.19
Q9RR74	Uncharacterized protein	0.233533		9766.8	15236	8937.5	11136	10938	8002.9	12166	12527	8713	10138	6600.3	8195.4	8206.6	8420	10664	11289		5	55.645
Q9RUQ0	Uncharacterized protein	0.233642		2839.2	4326.3	3837.5	5145.1	3041.9	4418.4	3754.8	2999.5	2932.6	2696.4	3883.4	3820.6	2745.5	3302.3	2836.1	3167.4		2	19.286
Q9RWJ5	Uncharacterized protein	0.234665		50114	39417	34279	43306	58343	27467	32757	46056	32460	45957	23645	43338	22401	30864	28300	32942		3	53.577
Q9RZ09	Uncharacterized protein	0.234861		21168	17689	12774	18413	21030	14827	18874	23344	24421	31485	19200	21084	22303	17657	18755	28715		9	110.52
Q9RZ24	Uncharacterized protein	0.235187		6214.3	10005	8032	8988.2	5580.6	7884.8	6993.9	6638.8	7178.2	6360.5	9021.6	7653.8	7690.3	6248.8	6105.7	7100.7		8	72.733
Q9RR82	Uncharacterized protein	0.235603		18122	21788	13920	20302	17998	16264	15651	14195	14796	17845	13214	13637	12802	15246	18699	16175		5	129.61
Q9RXC9	4-hydroxy-3-methylbut-2-en-1-yl diphosphate synthase (flavodoxin)	0.235988		15545	24157	15792	15416	15268	19223	20753	23770	19530	14726	14898	12382	14727	12265	16854	17303		9	82.229
Q9RRG8	50S ribosomal protein L28	0.236087		27220	16640	20206	24382	141390	34866	36967	76422	40775	107910	17658	33652	30108	59444	28759	48990		3	30.362
Q9RT93	Uncharacterized protein	0.23636		10274	9062.9	13455	13931	16783	18372	14654	11942	11311	12965	18465	14893	11269	14510	14656	13513		3	74.288
Q9RX19	Ferredoxin/ferredoxin--NADP reductase, putative	0.236887		108830	142690	103760	92875	90963	101630	87010	78001	93678	85510	109070	105490	75628	81326	104940	111000		15	241.47
Q9RST0	50S ribosomal protein L7/L12	0.237621		739970	811700	465130	845260	426390	519820	595380	607740	455710	607970	670260	907980	571130	374720	616320	564900		4	83.444
Q9RWH0	V-type ATP synthase subunit C	0.238632		449740	552880	454090	441630	446530	524750	443160	412230	398600	377590	439500	399330	370030	376810	507520	449940		17	323.31
Q9RY79	Peptidylprolyl isomerase	0.238936		425700	577290	414810	503690	535840	490350	467120	472980	435040	466920	419980	450350	398400	442260	413420	474390		29	323.31
O32507	Succinate-semialdehyde dehydrogenase [NADP(+)]	0.239821		40406	46339	36197	29756	34247	32483	33617	33808	47585	49370	33471	36258	45453	35213	38977	43419		13	233.27
Q9RX14	Dihydroorotate dehydrogenase (quinone)	0.239954		27108	39037	25606	29546	25790	30485	30352	25380	27269	27152	27774	23446	23330	23604	27035	26280		12	100.16
Q9RXD3	Uncharacterized protein	0.240167		7209.9	6856.4	7118.9	7252.4	7125.7	9115.3	7831.7	6006.8	6149.6	5481	6521.1	5553	5942.5	6637.9	9216.6	5656.4		3	91.992
Q9RWC6	Response regulator	0.240247		73441	103320	43958	56883	60957	68189	65903	70623	71450	37829	43707	36363	63667	52288	64051	51853		5	70.25
Q9RYD6	Ribosomal RNA small subunit methyltransferase G	0.240355		33551	23488	35978	38715	41800	48030	31639	31729	30397	28894	30851	29563	27968	31722	38313	28744		7	117.02
Q9RV24	Maf-like protein DR_1206	0.241282		3451.5	5545.4	3638.4	3326.5	4525.7	3741.7	5957.8	6051.4	4408.5	3948.1	3215.6	3644	5218.8	3455.7	4124.9	3705.5		5	49.793
Q9RVM0	MutT/nudix family protein	0.243691		24013	30597	19279	26526	16214	23781	24266	18014	23311	17387	21403	19048	23955	19570	26184	22951		4	80.246
Q9RS85	Thiol-specific antioxidant protein, putative	0.246825		8546.4	12334	9191.4	11426	10103	11309	12782	11085	8211.1	8266.8	9346	10448	9528	6943.7	9046.2	12293		3	29.06
Q9RZT7	Sigma-B regulator RsbT	0.247709		10486	15885	11608	13445	4939.6	13374	9601.5	8715.2	9218.9	10085	14389	10126	9403.5	9729.8	11297	11550		6	65.541
Q9RZT6	TorS-related protein	0.247926		7081.8	8179.9	6052.8	4816.6	5497.8	5158.9	5945	4310.3	5748.6	5997.5	6634.9	6033.6	5723.4	5538.5	7037.2	6233.9		2	61.941
Q9RSR5	Glycine--tRNA ligase	0.248051		240010	300260	142000	178380	253130	231840	277890	318420	251630	227670	163990	159430	253810	195900	208160	254930		21	251.28
Q9RVG7	FemA-related protein	0.248176		14597	16696	10557	14917	14788	12802	12699	12952	17291	17903	19805	12261	17017	11613	14950	14673		11	102.23
Q9RUF3	Methionine--tRNA ligase	0.248283		141640	178010	120500	154070	139320	145560	143590	151250	137550	132970	118900	118400	146270	112260	121730	151620		20	222.35
Q9RXN3	Gluconolactonase, putative	0.249505		18362	19873	12937	15814	12368	11731	14788	10187	15076	17873	11088	13499	14116	13016	10825	19558		5	42.777
Q9RXK2	50S ribosomal protein L3	0.253458		689840	419070	552020	581750	1402900	573590	700790	959600	654020	1425300	474870	981300	572560	775080	559890	593780		8	175.19
Q9RUC7	Uncharacterized protein	0.253527		4088.6	2843.7	4186.8	3006.2	2256.1	2638.6	3170.4	2879.3	3150.1	3497.2	3620.4	3377.2	3560.5	4665.8	3309.4	2487.1		7	36.769
Q9RVP7	MutT/nudix family protein	0.253585		4264	4465.3	4897.5	6858	3247.6	4876.9	3150.3	3381.3	3925.7	3747	6301.9	4164.1	4559.6	3781.8	4911.8	3427		3	18.475
Q9RVW8	Uncharacterized protein	0.255342		20826	22947	22811	19936	9209.3	20078	19448	20636	21157	23236	18514	25149	16934	18237	16637	24124		8	112.21
Q9RZD7	Uncharacterized protein	0.259713		19957	23200	18903	20462	18473	19211	20375	13170	20472	20982	21660	16492	16885	19421	17131	18785		8	135.77
Q9RSC7	ABC transporter, ATP-binding protein	0.259994		20267	35217	21077	22234	19814	19966	20720	18244	23084	23779	19608	17709	24057	22511	24782	24427		5	41.982
Q9RVC0	Aspartate carbamoyltransferase	0.260314		7352.8	9443.8	6404.8	8692.4	7969.5	6422.5	7385.2	5543.8	7953.3	6322.3	6782.6	8804.9	6275.1	6234.4	6651.9	7031.5		7	35.772
Q9RWN0	Ribosomal RNA small subunit methyltransferase I	0.260783		6088.2	10395	7396.6	9033.2	7003.8	7440.4	6747.7	7219.5	5408.7	6567.6	8653.6	5662.1	5342.9	6794.8	7789.8	6010.1		3	30.171
Q9RRF4	Cytochrome P450	0.26105		7947.9	10041	7771.2	4998	6879.8	7080.2	6269.8	5487.7	6587.9	6702	5883.4	4566	7899.7	5767.3	8362.9	7345.2		7	43.292
Q9RY70	Ornithine carbamoyltransferase	0.261389		11728	15391	8799.4	7916.2	7835.7	11039	8825.2	6831.8	10304	11841	6291.6	7166.6	13638	9719.7	9912.6	14414		3	61.27
Q9RTV1	ABC transporter, periplasmic substrate-binding protein, putative	0.264045		500810	858950	414690	449610	549670	571680	528860	350480	443270	442530	277850	326630	330710	466630	480330	517770		10	282.5
Q9RSK1	Translation initiation factor IF-1	0.264178		164840	219790	170170	210930	202010	176960	179420	138200	186250	134470	175560	142450	133160	141510	146080	197780		2	41.654
Q9RV75	N-carbamyl-L-amino acid amidohydrolase	0.264344		29549	16553	33325	25776	33054	27000	23285	28365	27455	32731	40381	32679	33087	28788	29201	29615		11	107.06
Q9RUY2	Succinate--CoA ligase [ADP-forming] subunit alpha	0.264384		237140	293710	171480	225580	356440	255320	231780	270440	221210	263960	173910	207560	193190	237120	192190	274240		9	109.22
Q9RRY3	Uncharacterized protein	0.265892		13462	9766.3	11095	11217	12462	14631	12054	14015	13963	14587	11160	11398	12281	12242	13695	13117		7	98.015
Q9RWX5	Uncharacterized protein	0.266233		13080	18351	12917	12710	11363	12014	10890	11706	14705	12539	14997	10077	11599	11798	13581	13840		10	124.55
Q9RSM8	Endopeptidase IV-related protein	0.268149		117250	175020	70619	80661	74795	81254	68415	38848	142260	99807	70841	72709	107980	83213	103070	79055		14	164.47
Q9RXK1	50S ribosomal protein L4	0.26965		1161400	1392900	883230	1045100	1751600	1184700	1234900	1491700	1426000	1765000	1081500	1667900	1158400	1658500	1149200	1602600	968650	11	136.32
Q9RVF8	Uncharacterized protein	0.269967		18519	31719	19591	31656	28938	33090	28291	21354	17912	19378	27001	18997	16434	21827	25851	24806		6	74.335
Q9RW05	Uncharacterized protein	0.270502		169040	269380	184000	221510	289150	230720	182210	265440	255230	382050	222250	299940	188630	315090	220930	237550		10	168.7
Q9RXR4	Biosynthetic arginine decarboxylase	0.270538		53505	44531	52620	50988	39883	45033	47013	40769	52619	49051	58717	44219	68161	44738	50851	44994		13	174.78
Q9RW70	Glucose-fructose oxidoreductase	0.270685		19069	11689	12106	14180	11790	12417	12694	9935	13579	8284.6	11307	10760	10411	11894	9823.8	14870		4	58.667
Q9RSB2	Uncharacterized protein	0.271014		5641.2	7112.3	10961	7179.8	5852.6	6853	6704.5	5755.6	7743.1	7143.7	8670.3	8242	7681.8	7197.3	7051.5	7603.7		4	64.794
Q9RTN7	Aconitate hydratase A	0.271945		449220	498410	306970	358660	354730	344820	387090	440190	401090	332130	289140	248480	372280	302940	316290	402260		31	323.31
Q9RYD8	Probable chromosome 1-partitioning protein ParB	0.272131		27398	36880	25266	33614	32555	25595	24230	22459	27249	27892	30000	26783	23777	27103	26306	27326		15	285.09
Q9RTQ9	Uncharacterized protein	0.273364		19334	2942.5	18771	19007	19311	21714	9939.8	14135	9991.2	11858	17016	11168	9623.4	7491.5	13106	6324.6		3	52.364
Q9RWQ5	LuxA-related protein	0.276757		60213	70670	49681	40340	51706	49893	45675	42912	50067	46589	38209	38184	42522	44458	46412	58806		10	234.64
Q9RUT7	30S ribosomal protein S16	0.277056		320480	323260	378320	358650	456630	364160	349810	258510	286500	314900	293150	340650	268620	329800	347100	172750		4	23.305
Q9RY38	Oxidoreductase, short-chain dehydrogenase/reductase family	0.277696		14543	16611	11547	15284	14186	17017	16644	22593	14396	16974	11911	14681	16525	15487	13951	18897		4	242.67
Q9RVU2	Phosphotriesterase, putative	0.278692		4640.2	6450.5	5209.7	5183.5	5517.9	5406.1	5492.7	5193.2	4568.3	4269.5	5323.7	4613.7	5229.6	4429.9	6100.5	5508.2		6	100.67
Q9RW96	Uncharacterized protein	0.283226		32707	42830	34207	26615	45877	37744	35188	46910	43258	53338	31796	42070	35252	35167	38130	43028		10	89.545
Q9RZV8	Probable plasmid-partitioning protein ParB	0.283366		28125	36796	24040	27817	29399	28990	29920	46477	30057	21458	28167	25388	30154	24851	30238	21240		12	261.37
Q9RRZ4	Uncharacterized protein	0.284054		20160	22840	16228	15241	22760	25544	18886	15971	17995	17851	14660	15114	17527	20258	22743	17611		4	162.92
Q9RXD1	Uncharacterized protein	0.285161		14250	16224	14044	15389	12247	14074	12664	10688	13250	13711	16236	14077	13541	12387	10985	17930		6	62.114
Q9RWM8	Uncharacterized protein	0.285547		5521.2	6237.1	6427.6	9463.7	5499.3	7058.6	5096.6	8017.3	4655.9	5687.9	7531.3	3921.1	4610.2	5683.8	5968.6	4216.5		3	6.0965
Q9RUP5	Triosephosphate isomerase	0.287677		59816	81489	45456	59532	79757	63379	77644	63078	71937	53766	54129	56206	50611	58961	61086	61819		6	71.65
Q9RXP2	Uncharacterized protein	0.290296		14815	17357	21717	22330	28355	18872	20052	28302	18512	28149	20449	25113	14625	23578	22311	15045		7	47.809
Q9RZL7	Ribonucleoside-diphosphate reductase	0.291442		42373	47162	41163	30361	38075	39250	52663	41916	36170	37978	32011	32252	43425	37128	34225	50484		18	237.94
Q9RSE2	Uncharacterized protein	0.293635		18130	20473	11878	16415	28219	17634	18228	20113	18322	20879	12311	15534	16606	16587	16094	18975		7	93.763
Q9RW97	Uncharacterized protein	0.295882		7092.5	8438.1	7836.8	11766	6124.1	7355.6	7234.5	7300	8208.6	6880	9948.8	8286.1	9135.8	7503.8	7040.8	5394.5		4	75.058
Q9RRE4	Probable transcriptional regulatory protein DR_2548	0.296765		80586	122890	82280	96323	108490	108820	99785	98499	93347	88955	97161	97845	88083	77508	98423	88437		6	77.89
Q9RZ81	Cation-transporting P-type ATPase	0.298021		19665	9742.8	19006	19209	10359	13501	10494	13538	18917	9901.3	20192	17505	17385	16323	17475	9662.5		13	117.1
Q9RRB3	LytR/CspA/Psr family protein	0.298393		11318	15065	6895.2	6568.7	9970.1	13367	11258	7937	8982.5	8053.8	5724.3	7570.4	8040.5	7447.6	7186.7	10016		7	51.597
Q9RUL5	Minicell-associated protein DivIVA	0.298578		10957	20412	12662	16767	11509	12720	12384	12423	13603	14343	17079	14911	11605	13541	14648	14499		7	64.251
Q9RUP8	Isoleucine--tRNA ligase	0.298665		73989	89278	77405	67660	56189	57445	73083	72052	79600	84580	73068	70820	83501	65940	57860	88219		25	323.31
Q9RVT2	Uncharacterized protein	0.298748		11842	16687	10445	12166	17787	11676	15974	18104	15073	18920	11318	17155	13979	16697	15403	21743		5	57.56
Q9RRF7	Hydrolase, putative	0.299076		16379	19217	13008	13352	20900	15305	7111	18552	12371	14414	10012	11139	10825	11055	12710	13157		3	37.541
Q9RV55	Sensor histidine kinase/response regulator	0.299343		18866	19206	23083	23958	19365	25995	21402	25445	18832	17208	22654	21534	21886	21336	18479	16086		7	82.993
Q9RWB0	Uncharacterized protein	0.302847		5944	9025.9	6239.6	7866.4	5013.5	7824.2	5764.2	5968	6106.3	5258.5	6635.9	5630.5	6173.2	6461.5	7044.3	5254.2		5	21.767
Q9RRY5	Uncharacterized protein	0.303636		10019	12092	7763.5	10594	6336.8	9445.7	8855.8	9948.7	8633.2	10306	8251.8	10050	6978.7	9009.5	7753	9333.9		5	187.77
Q9RY21	Uncharacterized protein	0.303672		62933	48897	72837	78591	48313	54518	52925	53500	62376	42371	81564	77927	62522	59058	60832	66482		6	54.342
Q9RZV1	Cobalamin biosynthesis protein CobD	0.303974		3332.7	5363	3620.3	5106.4	4076.1	4611.5	4439.3	5745.6	3632.3	3212.2	4280.1	3565.5	4109.6	3006.5	5165.1	3072.4		3	11.349
Q9RUC6	Uncharacterized protein	0.304326		3461.7	4630	4127.8	5498.8	3711.2	3914.1	3169.4	3048.3	2682	4658.3	4892.1	5231.5	3829.7	2997.4	4353.6	4168.5		1	3.1375
Q9RRW2	Uncharacterized protein	0.304511		8332.8	11815	6631.5	12426	11366	10407	9806	12456	10888	9756.6	7838.9	9109.1	9488.2	7802.5	8329.8	9262		6	75.484
Q9RVT0	Tryptophan synthase alpha chain	0.305937		4713.1	2579.8	6860.4	3166.7	3008.7	4673	4499.9	4494.5	6732.7	3055.9	8104	7050.5	5009.2	6548.8	3915.6	3538.4		5	25.817
Q9RVP6	Phosphoenolpyruvate carboxykinase (ATP)	0.306679		93612	124830	72993	86009	73788	81008	80648	76665	94187	95978	89876	82679	92109	73797	78219	94151		13	162.5
Q9RSJ0	ABC transporter, ATP-binding protein	0.308534		61703	85151	66146	74275	52700	64736	62667	55974	59230	57227	80880	66475	60449	55140	67368	76838		9	115.13
Q9RXE1	Lysine--tRNA ligase	0.308575		138880	133930	141870	159360	106060	130510	131440	129490	134790	121090	143640	114820	160910	108550	143050	136290		16	172.1
Q9RS41	Uncharacterized protein	0.308872		96327	137430	96917	103200	95875	111550	103150	103280	101100	84618	95970	98795	93726	83275	93344	107220		13	234.66
Q9RWQ9	60 kDa chaperonin	0.310816		4173600	4136900	2682500	3229300	3662800	2905300	3138300	3860000	4320300	4528500	3144800	4126100	3867100	3992100	3730000	4087800	172030	38	323.31
Q9RRP3	Uncharacterized protein	0.31438		13488	12092	9976	10892	10265	8898.1	8338.1	9854.7	11203	14490	10093	8185.9	17243	10396	9686.3	12427		5	90.964
Q9RYA9	Uncharacterized protein	0.31484		44741	64504	46503	57422	42443	49683	43765	47265	46772	46917	59160	45728	48951	52174	52984	56522		6	54.69
Q9RWV7	Tryptophan--tRNA ligase	0.320488		19173	28966	16032	15582	24441	27400	25376	21244	20148	23691	16245	18932	18190	21361	21774	25990		9	46.96
Q9RRE9	Cytidylate kinase	0.321014		6772.4	7839.5	9370.9	10000	9499.2	10436	6930.7	11064	7638.7	7245.2	8271	7983.8	6932.4	8971.2	9092.1	7810.8		5	43.939
Q9RWT0	Aminopeptidase	0.321047		32311	44567	33582	33616	33464	38737	34212	31257	39809	37498	50973	35573	34045	41718	36988	37710		10	75.244
Q9RTY3	Uncharacterized protein	0.321147		65424	87956	51427	42896	76931	58257	58316	43622	78444	82375	67350	75368	61136	63682	51878	74952		7	110.44
Q9RU26	Peptide ABC transporter, permease protein	0.321495		12919	18262	11359	11196	8261.4	13048	9364.7	11711	13803	9563.6	16389	9245.5	18909	11544	12704	15410		6	111.57
Q9RSL0	50S ribosomal protein L30	0.321734		178960	343640	165940	372010	272050	295520	198780	169350	177300	161640	254450	185440	147350	174020	230410	181940		3	7.7924
Q9RT68	Uncharacterized protein	0.321871		2379.7	2674	2228.2	2609.6	2617.2	2544.8	3009.4	3021.5	3468.8	3405.7	2718.8	2599.1	2282	3911	3077.4	2561.5		4	39.012
Q9RR85	Amino acid ABC transporter, periplasmic amino acid-binding protein	0.323696		29418	46067	25851	27444	32806	27680	28721	38537	28347	32106	22935	22897	18910	25904	26309	31150		9	90.776
Q9RWJ0	Argininosuccinate lyase	0.327913		15089	15111	14634	20741	14998	17440	12652	13793	16878	18016	16562	15631	20113	15194	15859	19478		12	107.06
Q9RTE8	Phospho-2-dehydro-3-deoxyheptonate aldolase	0.328237		6686.5	3829.3	2969.5	4272.8	2645.5	3821.2	3271.7	4087.4	4502.9	2550.4	4581.2	3577.5	4334.2	4676.6	5076.4	4467.1		3	16.625
Q9RT28	3-oxoacyl-[acyl-carrier-protein] synthase 2	0.329687		41430	29641	53696	28509	34145	31863	16741	50840	49578	49148	60486	35125	52908	48927	54610	25666		7	48.758
Q9RS07	Uncharacterized protein	0.330261		20165	34273	23612	30070	20611	26525	20671	18558	23683	21746	29393	24043	22139	25842	24087	25487		8	130.46
Q9RYN5	Cytochrome C6, putative	0.330595		31860	34183	18268	23005	30201	33121	32135	24305	32979	22782	16935	22615	26179	19755	20796	25957		3	25.985
Q9RZE7	Probable chromosome 2-partitioning protein ParB	0.330684		28767	46230	36654	39005	38355	41547	35095	33728	30430	34568	42187	31193	26557	32820	34550	32179		11	220.89
Q9RTW9	GGDEF family protein	0.332959		5209.2	9336.2	5190.6	3803.9	5895.2	5373.6	4161.4	5513.4	5128	4592.2	4903.2	3917	4253.7	4355.4	4659.7	3791.4		9	38.157
Q9RS09	Uncharacterized protein	0.335669		7045.7	11128	9910.1	11886	8927.7	11043	8740.2	9640.3	7925	6614.6	10777	7291	8767.8	7351.5	9211.5	9097.3		5	54.869
Q9RRC5	N-acetylmuramoyl-L-alanine amidase-related protein	0.33602		14130	12700	13276	3967.1	11980	16786	11075	12780	12382	14029	15964	13545	8853.7	12168	11963	10117		6	126.6
Q9RUT9	Molybdenum cofactor biosynthesis protein B	0.336229		9431.2	13762	10997	10543	14197	11475	8898.4	11843	12015	13263	13825	13477	11640	11310	11736	13345		6	76.116
Q9RUH1	Ornithine aminotransferase, putative	0.337447		23643	23878	24076	25219	24745	20622	18105	21752	19471	26876	23067	21546	20160	21144	17271	25407		10	97.854
Q9RWL5	Arginase	0.337514		53556	74168	38709	48150	41984	47383	53075	42230	54075	42371	30705	28202	50770	33312	47599	57328		7	109.71
Q9LBE3	2-hydroxyhepta-2,4-diene-1,7-dioate isomerase/5-carboxymethyl-2-oxo-hex-3-ene-1,7-dioate decarboxylase-related protein	0.337891		37137	41248	33039	32670	28576	28057	35109	30937	37804	35743	33143	30928	40384	27093	33537	41436		7	194.13
Q9RTP3	Uncharacterized protein	0.341016		39927	54708	55430	71939	46482	53362	34595	34177	37189	36494	69206	52911	31896	47751	54187	25909		5	67.28
Q9RUY3	Succinate--CoA ligase [ADP-forming] subunit beta	0.341095		316340	367740	247300	226240	268460	258130	285850	247920	297840	255710	219620	206200	315030	264990	307760	279510		14	171.91
Q9RXR1	Jag-related protein	0.341212		61587	75276	49809	57192	62213	62749	51588	60984	53030	57792	55561	45637	57443	59442	66494	58720		6	194.53
Q9RWC5	Sensor histidine kinase	0.341592		7433.6	8064.6	7767.6	7693.7	6289.4	7558.2	7714.2	7142.5	7038	6787.4	7209.4	6405.9	7268.3	6404.2	8381.2	4973.6		9	84.825
Q9RX85	RtcB protein	0.343728		4499.9	3908.5	4354.4	3474.3	2925	2706.2	4879.8	5644.3	4816.5	6228.9	5274	3295.6	4138.5	3947.7	3529	2645		5	15.133
Q9RZ06	Histidine ammonia-lyase	0.344843		19885	22461	20941	19031	21729	21692	22633	24756	23812	24571	22905	19070	26101	20515	22995	21837		10	158.24
Q9RVT5	Tetratricopeptide repeat family protein	0.344945		58256	56115	58303	63622	58050	59643	52098	54292	56930	42500	58357	62516	47688	55167	56332	48737		14	143.36
Q9RZK2	Iron ABC transporter, periplasmic substrate-binding protein	0.346566		274740	418940	202030	312730	335460	227530	231150	235210	249540	288270	222400	253310	196570	234110	235200	257960		12	123.65
Q9RZH5	Uncharacterized protein	0.347246		20834	22350	17755	20708	13243	23260	19808	14821	16847	18809	15903	11120	24398	15314	10286	10989		7	30.871
Q9RSV3	Uncharacterized protein	0.347339		15257	9812.5	15174	16993	10561	13637	14294	13635	11813	12454	12787	15398	12001	12299	9809.6	12453		6	86.991
Q9RR73	Uncharacterized protein	0.34746		2496.4	4746.1	2719.8	4022.5	2673	4145.2	2658.2	2725	2923.8	2569.3	3601.6	2980.4	2538.2	2683.2	2410.3	2742.5		3	8.8248
Q9RUG4	Uncharacterized protein	0.347815		85621	130650	82541	112210	84850	111910	93666	91473	79688	80358	80336	79787	76556	72887	83235	126620		4	89.731
Q9RVS4	Uncharacterized protein	0.348552		2062.7	3493.1	2175.3	3263.2	1965.9	3275.4	3002.1	3953.1	2812.1	1526.1	3273.5	2455.1	2111.4	2518	1938.7	2206.8		3	32.246
Q9RWP8	Uncharacterized protein	0.348971		3277.3	4309.5	4290.4	5227	3739.9	4855.2	3231.2	2173.7	2970.8	3318	4524.4	3779.4	2220.5	3658.5	3707.8	3275.7		5	28.184
Q9RU34	UDP-N-acetylglucosamine 2-epimerase	0.349853		24032	32196	23983	22780	26914	25533	25614	35009	27429	25486	21371	19419	24244	25416	29377	28690		7	127.84
Q9RUK8	Hypoxanthine phosphoribosyltransferase	0.350082		17372	24726	21111	22693	13850	21660	19907	18947	15625	17264	19604	23670	17508	18218	13482	20344		5	18.279
Q9RWT6	Coenzyme A biosynthesis bifunctional protein CoaBC	0.350442		9425.3	13048	11071	9830.1	7429.5	9728.9	10138	9553.1	11133	10518	11522	9597.9	11214	8222.2	12023	9793.7		5	50.862
Q9RY67	Dihydrolipoyllysine-residue succinyltransferase component of 2-oxoglutarate dehydrogenase complex	0.355347		377950	441450	282310	325300	333260	314410	285130	330910	396790	419940	299370	297610	399540	351950	347310	437630		13	215.7
Q9RUL0	DNA topoisomerase 1	0.356523		33244	45197	35238	40330	31916	37206	33921	35418	37582	37647	36062	36816	35707	38231	35509	38319		26	294.69
Q9RTI3	Uncharacterized protein	0.356529		79325	81357	68902	55580	47492	59376	62654	65186	79319	63903	77062	55191	100260	51519	75758	74336		11	323.31
Q9RX62	Guanyl-specific ribonuclease SA	0.359226		5487.3	7836.7	4171.7	7240.8	10236	7084.1	5723.1	6060	5064.7	7692.3	6371.7	7053.4	4694	5443.6	5430.8	6086.8		2	7.8349
Q9RVT1	Tryptophan synthase beta chain	0.360429		2585.6	3118.9	2963.1	2959.1	2560.8	3253.7	3439.5	3572.7	2232.4	2784.9	3004.2	3269.4	2784.1	3224.2	2713.5	2084.1		4	54.277
Q9RS67	Signal recognition particle receptor FtsY	0.365953		65013	94418	55717	66648	57722	62938	67450	55407	65435	60573	55095	57296	56555	52230	66763	66175		12	297.59
Q9RXT3	Phosphoribosylformylglycinamidine synthase subunit PurQ	0.366344		15624	6663.5	20579	5327.1	20186	24228	12094	16394	14098	14161	19618	16450	14219	17891	21100	13043		5	46.31
Q9RXF9	Exodeoxyribonuclease III	0.366984		5633.6	7361.9	5745.4	5509.1	4311.8	4792.9	2370	7423.2	5475.6	6034.1	6267.9	5624.2	5728.7	5408.3	5070.5	4698.1		4	23.445
Q9RUJ6	Uncharacterized protein	0.367159		20683	31274	19339	29649	19981	27143	24773	22747	19705	12432	27223	21580	16467	19506	21635	23417		6	52.339
Q9RXJ7	50S ribosomal protein L22	0.367364		1044200	1258400	964150	1366800	1272700	1013300	996300	868300	1157400	1178500	779870	762440	1030800	939260	906590	985660		8	45.484
Q9RSU3	Uncharacterized protein	0.367637		5229.6	7730.8	6839.4	9759.5	5132.7	12587	6951.6	7198.5	5829	4187.4	6812.4	6850.4	4967.3	5765.2	6339.6	6595.6		4	13.214
Q9RVQ9	[LysW]-L-2-aminoadipate 6-phosphate reductase	0.367687		5700.3	8133.2	4456.9	3937.1	4687.8	4378	3691.9	4361.1	5226.4	4134	5319.5	4951.4	4835.1	4346.1	4734.9	5169.8		5	75.449
Q9RY83	Uncharacterized protein	0.368994		23375	41287	21776	26117	41541	32570	31885	38892	33673	30806	22013	35393	26555	31404	30879	40555		9	122.02
Q9RUU0	D-3-phosphoglycerate dehydrogenase	0.369124		18947	12857	20793	15279	11561	14557	14503	11451	15101	13496	24358	15684	17401	21082	17310	10947		7	91.143
Q9RTQ7	Uncharacterized protein	0.369361		268360	327480	211660	297690	570420	323940	299760	318510	284910	408580	242410	363460	273930	331670	298860	360580		12	245.68
Q9RU84	1-deoxy-D-xylulose 5-phosphate reductoisomerase	0.36938		10760	12971	8693.6	7182.1	10396	10419	9912.4	17986	11548	9613.6	7037.8	7736.6	12442	9078.8	10547	11206		9	71.239
Q9RSQ7	Transcription antitermination protein NusB	0.369636		36173	31702	24317	33540	36913	37062	31988	37466	40075	29142	24858	29831	31628	32233	33430	27725		7	146.52
Q9RT14	Extracellular solute-binding protein, family 5	0.372102		160770	233130	121250	136410	189240	145400	166740	138640	149760	151110	102680	117290	115470	114320	146060	165410		9	311.79
Q9RX36	Penicillin-binding protein 1	0.374174		14808	15317	18972	14458	14279	13481	13302	15669	15450	15091	16532	12653	14646	13526	14245	15178		14	300.9
Q9RSJ9	30S ribosomal protein S13	0.375536		683440	890950	537020	642410	771540	835190	601610	574710	691610	641880	557900	349350	592530	487620	634290	678750		5	47.267
Q9RTX0	N-acetylmuramoyl-L-alanine amidase, putative	0.376831		11807	18451	11360	16706	14862	16840	12874	10972	12929	10733	13059	9846.8	10579	12901	14509	13837		9	45.893
Q9RY40	Thymidylate kinase	0.376951		2047.8	3568.8	3047.5	4051.3	3108	3847.2	2815.3	2970.5	2754.5	2557	3274.3	2344.6	2413	2879.9	2663.6	2771.6		3	16.722
Q9RZ88	N-acetylglucosamine-6-phosphate deacetylase	0.377494		4364.8	5507.8	4993.9	2092.4	3846	4885.5	3741.5	5173.4	5610.8	5936.9	7146	3862.8	5270.2	6335	3519.2	4655.2		5	86.931
Q9RV16	Acetyl-coenzyme A carboxylase carboxyl transferase subunit alpha	0.378753		58807	76461	55658	70056	65770	67578	61996	58336	59921	58772	65230	57161	54980	53263	65710	58583		14	209.98
Q9RXT0	Phosphoribosylaminoimidazole-succinocarboxamide synthase	0.381216		55178	65984	50290	58102	50313	57281	53083	54499	49062	56696	56835	51602	45036	46501	49540	61140		11	75.978
Q9RUB7	Phage shock protein A homolog	0.382911		959730	1182500	661720	1032900	770750	879960	755010	762370	1057800	807310	697260	680150	870070	851020	930790	769160		14	249.51
Q9RT73	Dephospho-CoA kinase	0.383217		9215	13308	6693.2	5546.6	10383	9856.6	9135.7	6257.7	9411.7	5909.1	5418.8	6557	5852.1	4840.9	8855.9	7256.8		5	41.277
Q9RWU6	Uncharacterized protein	0.383569		11682	17286	9111.9	10611	10137	10234	9049	8587.3	8233.3	12839	10656	9258.9	10126	9332.1	10277	12762		7	141.98
Q9RXH4	N-acyl-L-amino acid amidohydrolase, putative	0.38388		20315	28165	20465	24250	19384	26155	22610	26396	19257	21083	24516	19762	20815	18435	21513	22254		6	87.659
Q9RSE5	Uncharacterized protein	0.385037		26177	20280	27496	31879	22765	33871	32009	27135	15617	20326	34066	24746	19968	22894	21813	26891		3	83.928
Q9RVV7	Uncharacterized protein	0.386845		9811.7	13585	8438	13799	12778	8244.4	8509.1	8304.6	11639	10746	7861.7	8007.2	9492.1	8479.9	8289.2	10184		7	72.509
Q9RWS1	Glycogen synthase	0.388143		14026	16746	13352	13529	11527	13814	13955	12305	14006	13679	16471	12348	11365	12755	11978	15451		11	211.48
Q9RW21	Lipoprotein, putative	0.388477		19794	27016	24056	31884	27915	20825	19206	21185	26051	23809	29471	23131	20173	22821	25084	22640		12	81.398
Q9RSC6	ATP-dependent DNA helicase RecG-related protein	0.389303		2601	3187.5	3008.3	3195.4	3226.3	2706.7	2328.9	2237.5	2395.1	2264.9	2954.3	2974.6	2929.8	2543.1	2751.6	3301.9		5	17.703
Q9RZE8	Chromosome partitioning ATPase, putative, ParA family	0.389477		26928	33547	15938	15604	17705	25809	29121	23806	25167	14958	15459	15981	20644	16017	20629	21636		5	73.769
Q9RUR4	Acyl-CoA dehydrogenase	0.389855		46615	38752	43822	53401	34090	41317	40699	45421	44012	40076	43159	42374	59980	40397	53616	37586		13	134.8
Q9RT38	Glycerol kinase	0.389891		136330	164670	105720	100690	100700	102510	126280	109730	150010	135900	106260	111680	142620	117710	122120	159970		22	244.35
Q9RSL2	50S ribosomal protein L18	0.390007		176290	179830	92122	152010	302120	182460	166880	165790	208400	249640	135650	190660	239160	213900	151620	180630		7	56.017
Q9RZB0	dTDP-4-rhamnose reductase-related protein	0.390028		12677	25215	11151	32541	17694	16807	16031	14636	21428	14577	17900	17551	14687	11448	14198	15272		7	42.672
Q9RR86	BrkB protein, putative	0.392772		10448	13153	11748	8886.8	10635	11798	10605	13875	10724	10979	10803	8837	13896	10975	10011	14094		3	78.671
Q9RYR8	Nicotinate-nucleotide--dimethylbenzimidazole phosphoribosyltransferase	0.392926		47491	40671	41671	35462	34580	52372	55694	49386	41228	32600	48882	40522	49874	35944	48304	50799		9	44.177
Q9RSL4	30S ribosomal protein S8	0.393051		1006400	1498300	807620	1285600	1196300	1024400	865150	690590	926530	1068000	906940	916800	858450	947010	982340	1070400		6	85.725
Q9RVV0	Acyl-CoA dehydrogenase	0.393415		17908	23350	16223	14188	16156	23671	20139	17660	19184	18351	13728	13345	19445	16995	19000	23618		11	88.042
Q9RRW9	Uncharacterized protein	0.396771		48991	84671	47429	54782	55243	65498	49117	40395	43666	41823	48296	46996	38760	47005	63584	50562		3	87.332
Q9RZ89	DNA-binding protein HU	0.401516		787440	318050	270120	133920	531590	428340	611910	1216600	769980	558480	226450	382370	324180	729350	492280	388130		3	230.55
Q9RYD4	NAD-dependent protein deacylase	0.402546		9091.5	14373	10891	12434	9816.2	11403	8665.7	8966.2	9250.4	10746	13097	10709	8688.3	11719	13496	12263		4	12.565
Q9RXZ2	Uncharacterized protein	0.405026		5674.4	5319	5074.1	8074.5	11768	7194.7	5889.2	8776.2	5907.8	9189.5	6111.9	8224.7	5628	9203.9	3904.2	8146.7		3	31.993
Q9RRD6	Response regulator	0.407612		19940	21821	19115	24079	17948	20066	20215	22921	20074	25448	23205	23325	22367	20564	17327	23935		9	212.42
Q9RUR1	Signal peptidase I	0.408458		4524.6	5418.8	4274	5604	4819.3	4627.3	5003.4	8461.1	4620.2	4202.4	6327.6	4913.8	4615.4	3787.7	4970.3	4246.7		5	53.571
Q9RX57	Uncharacterized protein	0.408882		57504	74855	46400	74856	99896	69869	65006	71246	67204	79503	70466	80553	68833	82069	64049	67794		27	323.31
Q9RV31	Protease I	0.413593		85861	113580	50728	59655	66257	74885	88809	102150	71386	84950	48473	62435	45928	52029	53250	91510		8	204.86
Q9RXX3	Glutamate synthase, small subunit	0.413828		13386	4148.6	9493.7	9351.3	12352	10067	13506	12881	11894	14494	8328.2	6991.3	10300	12483	12273	10299		13	172.78
Q9RX37	Peptidase-related protein	0.414065		13472	20305	17203	16830	14099	14986	15772	15685	14819	17869	20336	15920	17600	17482	15262	17334		6	27.911
Q9RU80	Elongation factor Ts	0.414072		1140900	1700200	1109300	1504300	1294100	1295400	1140900	1118200	1216100	1242300	1244300	1195100	1217000	1380100	1329100	1420600		20	323.31
Q9RS88	Acetylornithine deacetylase, putative	0.4149		3058.4	6028.3	3924.3	5625.2	1900	5058.5	4498	3010.7	3645	1779.9	4340.8	4610.4	3107.4	4110.4	3243.5	2735.2		5	29.584
Q9RWL3	Uncharacterized protein	0.415791		3466.1	4396	3738.8	3926.2	6104.1	3791	3858.2	6120.7	3283.3	5164.5	3684.1	5012	3776.5	5483.8	4042.7	3792.7		4	80.829
Q9RYQ0	Catalase	0.416722		146440	143880	133520	162240	154530	126520	129040	151850	127590	145530	140600	140240	140360	131100	142980	115220		21	256.23
Q9RYC7	N5-carboxyaminoimidazole ribonucleotide mutase	0.420148		30040	34734	30649	23291	32147	34808	26967	24516	29225	24576	21361	23695	32864	34636	31631	19356		4	132.94
Q9RSA0	Probable 2,3-bisphosphoglycerate-independent phosphoglycerate mutase	0.420277		150600	200940	98976	120490	103120	110290	128830	111000	153970	133490	117560	118720	123460	115100	132420	143740		15	270.43
Q9RS56	Uncharacterized protein	0.420314		5706.7	6294.4	6025.3	6189.1	5392	7283.1	5800.4	6415.4	5075.5	3034.1	6962.7	6612.1	5799.2	5683.7	5203.3	3596.8		6	47.438
Q9RY53	Uncharacterized protein	0.420616		6749.6	13029	4759.4	14177	4975.4	9713.7	9388.8	4166.7	7703.3	2999.1	9750.8	7968.5	6209.8	5478.2	7807.1	5157.3		4	63.503
Q9RX68	Orotate phosphoribosyltransferase	0.420659		14398	18504	15231	14706	21001	15126	14458	17848	15654	15565	21842	18246	14446	15496	16831	14982		6	62.538
Q9RUB8	Alpha-amylase	0.420718		11398	12711	15370	14594	11488	12070	13741	9344.9	9594.4	10229	14587	12284	10576	11536	13380	12883		5	57.038
Q9RWA5	Octanoyltransferase	0.4213		12731	31272	14445	7585.2	7293.8	15404	10029	6116.6	17314	10545	10436	9227.9	13234	10628	12405	14659		5	41.464
Q9RU72	Ribosomal protein L11 methyltransferase	0.421489		19298	28786	21170	18121	17357	15881	21301	20758	19954	20018	17462	15479	21713	15873	19755	22906		6	58.222
Q9RV57	Shikimate dehydrogenase (NADP(+))	0.421656		17030	21608	11526	14374	15485	15541	13389	10688	13327	16530	10815	10124	13722	11636	14002	16434		6	92.274
Q9RWI2	Uncharacterized protein	0.421762		50329	81511	58433	44490	47825	60025	51054	43487	47946	40587	54635	47223	42676	47698	53548	58412		8	97.043
Q9RYS2	Oxidoreductase	0.42272		26634	17377	33653	28647	24318	25213	25396	23958	20039	17914	27256	22382	25747	23573	24831	23020		10	165.86
Q9RXS7	Endoglucanase, putative	0.42442		271970	287240	182770	190530	284710	214050	285350	418350	348670	397160	229940	245280	280920	282600	237520	364960		15	254.15
Q9RWV5	Uncharacterized protein	0.426208		8566.1	13187	9659.3	6613.9	9385.8	11451	13999	12859	11249	12199	7133.4	7612.2	6844.2	10637	7564.8	12788		11	127.63
Q9RTP0	Far-related protein	0.427376		14890	22517	10489	14911	12792	14251	13910	10245	14930	13138	10414	12738	12638	12215	14595	14490		9	78.736
Q9RXK3	30S ribosomal protein S10	0.428132		729620	1255000	567930	531980	849380	1075400	914910	698500	913520	694380	649480	624320	558650	567670	887470	562500		4	154.44
Q9RS46	Uncharacterized protein	0.431445		17837	8755.4	16358	28438	20319	10472	9377	13654	15623	9525.3	24871	20826	18504	23226	24673	15659		4	22.44
Q9RZC2	Mannose-1-phosphate guanylyltransferase	0.432009		54826	73417	52305	66521	65542	62661	64656	64553	59394	58237	60105	49923	66697	51074	53997	65099		12	81.849
Q9RU30	Uncharacterized protein	0.43225		56291	78498	49104	57598	73059	69611	58139	53439	54804	55594	57815	54953	46659	53887	60403	59172		13	120.68
Q9RT74	Tetratricopeptide repeat family protein	0.432294		31754	43019	31700	36006	38480	37828	30816	30809	32552	35328	32587	28188	26946	36283	31821	30423		8	60.708
Q9RWM6	S-adenosylmethionine synthase	0.432362		36200	41448	25847	35860	34351	27102	29116	36613	35227	41174	30625	38108	43673	35787	33172	36544		8	122.62
Q9RVW4	Cold shock protein, CSD family	0.432634		420550	101920	515070	272940	516610	490110	300650	412550	398670	244880	258720	429030	386950	543200	562870	283180		4	158.43
Q9RXJ6	30S ribosomal protein S3	0.433142		304630	437490	292990	466360	1005800	328690	377470	649740	419060	760510	336740	618210	423960	604690	388860	496140		11	85.283
Q9RZC3	Glucose-1-phosphate thymidylyltransferase, putative	0.437646		20367	24133	17213	22834	16304	19881	19753	17781	18128	21938	20239	18652	20398	14344	19433	21560		7	182.7
Q9RSZ6	ATP-dependent Clp protease ATP-binding subunit ClpX	0.437975		131390	75088	131090	138340	121660	113760	122140	159090	117280	116320	114650	113420	120730	105960	99679	107130		15	254.08
Q9RX52	Maltooligosyltrehalose synthase	0.43818		3969.6	5462.6	3983.1	4034.9	3168.3	3727.4	3823.8	4319.7	3184	3568.9	4853.9	2945.2	4709.7	3229.8	3255.6	3778.4		8	46.121
Q9RXI8	Malate dehydrogenase	0.438625		488050	723280	336010	438400	588860	529450	494810	580860	502750	504780	345850	407300	509700	477410	484730	589970		17	258.88
Q9RTW8	Uncharacterized protein	0.439874		37176	59387	36867	42554	42134	35122	33291	35831	41366	44312	41557	37794	33034	41040	45515	48852		14	98.199
Q9RSN4	Uncharacterized protein	0.440543		31433	44463	28668	38626	36750	35519	35748	30476	36065	35692	39443	35798	33987	30573	26299	36603		10	138.64
Q9RWA4	Lipoyl synthase	0.440748		36188	40015	29659	30591	32299	29069	33228	31625	42905	40495	32735	28615	38990	32556	31811	44200		10	74.248
Q9RXL5	Phosphoprotein phosphatase	0.442591		14906	17003	9798.9	11814	12914	15450	16183	15494	13945	14363	12487	7437.4	12910	11246	13333	16298		4	51.566
Q9RSV5	ArgE/DapE/Acy1 family protein	0.449779		4380.3	7792.2	5686	5603.6	2496.6	5595	5237.1	5601.7	5194.8	5586.7	6351.1	5775.3	4872.5	5445.5	6233.2	5562.2		4	30.767
Q9RSB1	Uncharacterized protein	0.453317		4637	6566.8	5546.1	4761.6	4020.7	3681.9	6543.5	5847.5	5218.8	5307	3573.6	3963.9	4471.7	3393.9	5163.1	4484.8		3	25.658
Q9RWK1	Uncharacterized protein	0.453744		15967	23792	21519	19048	17190	22111	15868	14000	16477	18111	20935	17301	17632	20300	21280	18677		5	21.752
Q9RW73	Acetyltransferase, putative	0.454094		6386.3	9754.5	8655.7	7885.6	7896.6	7585.9	7323.3	7199	6776.3	6389.4	8280	7299.8	8543.9	7244.2	7067.8	7125.2		5	49.532
Q9RWT5	Acetyltransferase, putative	0.454434		4104.3	5840.1	4047	1039.9	2729.1	2759.1	3570.9	3521.3	4502.1	4911.2	3704.5	3774.6	5483.7	3212	3951.2	4632		3	18.725
Q9RSI9	Phosphopentomutase	0.454693		54472	82210	57323	42037	50740	68296	59736	59907	48481	38701	57528	52494	50578	56877	57988	76226		8	183.65
Q9RSZ9	Transcription elongation factor	0.455335		152800	202310	114080	156000	141650	142560	123160	128170	143530	134680	177090	123440	133330	146850	184710	168470		7	246.37
Q9RU11	Ribonuclease PH	0.455427		9475.1	11876	9517.9	10581	7758.5	9186	9712.4	8929.2	8565.5	6914.3	11699	9914	8810.3	10857	10882	8547.4		5	63.637
Q9RVY3	Uncharacterized protein DR_0888	0.457417		424450	476600	267300	313930	519120	375320	421270	472070	543790	599470	309930	410600	355390	352000	383580	512530		10	259.71
Q9RWC1	RNA methyltransferase, TrmH family	0.457428		7948.1	13144	9588.5	9590.6	8812.9	9050.6	7254.8	8722.5	9212.3	8846.3	11412	9399	8487.1	10288	7625.2	10947		8	86.273
Q9RV78	3-hydroxybutyryl-CoA dehydratase	0.457743		25068	36870	22389	19867	26934	27116	33184	37287	34532	23987	17313	19771	29709	18171	26284	32266		5	96.993
Q9RUV0	Phosphatase/phosphodiesterase DR_1281	0.457757		9665.6	12665	6516.1	6799.8	7362.1	6541.7	7452.4	8305.9	9290.3	8619.3	7101.3	7334	11015	7603.8	8272	9747.5		8	46.413
Q9RXJ5	50S ribosomal protein L16	0.458395		230090	413700	178770	280590	288630	282490	211980	173960	275690	226460	233320	215730	217450	179790	243670	191790		6	99.174
Q9RWB4	50S ribosomal protein L19	0.45893		200060	273330	176530	189890	333760	153410	172460	206550	217450	350260	191980	346540	190690	248700	218490	294090		6	143.41
Q9RU69	Carbohydrate kinase, PfkB family	0.460392		23493	34002	21572	25136	31972	21053	24693	25739	21828	28468	19914	20912	27495	26374	26795	27539		8	54.288
Q9RU06	Uncharacterized protein	0.462491		24960	31324	13060	14952	20261	26400	20353	22413	20544	22512	15515	17946	19585	16916	17900	14901		6	62.245
Q9RU56	Osmotically inducible protein C	0.462537		22483	7515.6	14219	25399	30083	22464	10159	40347	19966	28635	13034	12080	21926	24122	23966	19957		3	43.928
Q9RV36	Uncharacterized protein	0.462867		31032	33412	18355	21814	26621	26101	28101	20117	25018	25281	16647	17207	21081	22034	29135	32727		5	74.208
Q9RTI4	Uncharacterized protein	0.463301		37367	40917	47382	33711	33332	42127	41467	40685	39749	40688	48291	36272	47085	40204	46645	42422		6	181.5
Q9RYD7	Chromosome partitioning ATPase Soj	0.46488		41798	56758	42352	53199	42029	51155	41371	40891	41546	43400	46191	38239	49665	36261	41576	50150		6	137.05
Q9RSW7	50S ribosomal protein L20	0.465751		146920	145260	131710	268500	165660	185060	129010	120170	76941	175510	136150	47605	247200	52461	98935	107280		3	8.2186
Q9RSD3	ABC transporter, ATP-binding protein	0.465867		3547.5	4381.8	4128.4	5806.5	3641.7	3683.8	4598.2	3682.9	3982.5	3886.8	4501	2888.2	3686.5	4211.3	4240.4	3920		4	27.449
Q9RU02	6-phosphogluconate dehydrogenase	0.467472		116000	133900	93209	104910	105770	99229	105710	121140	138710	117790	105910	115310	122030	109070	122510	122550		11	323.31
Q9RTJ1	Uncharacterized protein	0.467856		12783	27486	19523	23676	15782	18900	16308	16455	16584	15988	22734	17135	15457	19039	19026	20474		12	133.51
Q9RXF0	Peptide ABC transporter, periplasmic peptide-binding protein, putative	0.468932		361470	548490	386940	345280	445660	425680	390840	358990	353980	416900	308180	325020	341250	400260	347680	441220		24	207.96
Q9RWA7	Uncharacterized protein	0.469114		43992	35980	52700	61850	52964	54902	44659	37935	33039	39472	49685	42596	34915	45348	50319	38211		4	151.85
Q9RYA6	o-succinylbenzoate synthase	0.469206		23440	10919	27601	24897	19786	26400	19869	20672	23126	17944	26142	17971	26395	24959	30758	21555		7	125.05
Q9RUP1	Glyceraldehyde-3-phosphate dehydrogenase	0.469248		514660	528560	397920	494580	616010	364390	535460	697410	622780	739730	389660	627770	578930	573690	539780	595930		17	257.11
Q9RUD6	5-methylthioadenosine/S-adenosylhomocysteine nucleosidase	0.469433		30207	43925	28287	34732	31975	29583	29217	30006	34433	27343	32896	29224	29231	32305	33956	36395		6	39.658
Q9RV66	Pantothenate synthetase	0.475952		16449	22967	18543	17204	16967	15743	17546	18133	16929	17896	17300	15705	18366	14972	17684	19547		11	46.14
Q9RST2	Uncharacterized protein	0.476394		12453	3560.5	13261	3538.1	11436	10982	8750	15566	8856.7	10620	7618.8	9413	13230	8733.5	9467.5	7746.9		5	57.638
Q9RW01	Bifunctional purine biosynthesis protein PurH	0.478778		18386	18280	12800	7848.9	16999	16440	21497	16176	21543	16757	12903	10616	19590	14291	15581	23618		8	44.46
Q9RX86	Cytochrome-related protein	0.480401		47408	66318	34066	54849	53973	50966	48225	45049	41275	44645	39258	47120	43762	50201	40664	51914		2	37.09
Q9RUM3	Endopeptidase-related protein	0.489772		15306	17895	14834	17335	15548	17554	14627	13439	14614	16961	15408	14836	10460	16063	13619	17011		5	45.049
Q9RXI4	MutT/nudix family protein	0.494777		3134.3	6246.5	4203.5	3970	3621.7	5174.9	4006.7	4424.1	3584.9	3406.1	4103.2	3475.2	3713.6	3642.3	3778.7	4670.6		4	16.395
Q9RU32	Uracil phosphoribosyltransferase	0.500495		14646	24554	12063	14416	17148	19776	17881	20339	24333	13954	7438.4	12005	14977	11370	15781	16250		6	130.39
Q9RVJ0	Branched-chain amino acid ABC transporter, periplasmic amino acid-binding protein	0.503751		418140	509950	281670	378400	539820	323770	310510	391060	494490	700990	323780	468280	373470	485410	359740	542030		21	323.31
Q9RS98	Uncharacterized protein	0.504159		22938	31014	22752	14114	13274	24034	18771	18562	19515	16638	27315	27547	17766	23972	27866	26259		5	91.075
Q9RZA6	Mannose-6-phosphate isomerase, putative	0.504687		7223.6	12589	9028	4509	7716.1	8840.3	8889.3	7861.3	7025.6	6040.2	7491.7	7376.2	6584.8	5600.8	7881.5	7775.4		5	62.978
Q9RSY2	Uncharacterized protein DR_1987	0.506522		599290	836020	279260	423570	251180	452520	414280	397210	605290	469240	361890	313850	521690	337870	447840	688910		4	104.29
Q9RWW6	Replicative DNA helicase	0.508111		14488	20481	13250	14516	12765	13477	14807	13547	16482	16720	12854	11272	15564	13055	15525	19243		8	100.55
Q9RXJ0	50S ribosomal protein L5	0.508388		562160	752420	413090	678760	1099300	610470	657120	814110	718860	1098900	446210	671660	634120	678980	614990	790470		11	85.749
Q9RSJ6	DNA-directed RNA polymerase subunit alpha	0.50841		886130	1189200	854460	970390	774730	973220	943670	854000	851490	843110	945500	886910	969180	818210	894830	1043000		13	306
Q9RWH3	V-type ATP synthase subunit I	0.508821		125270	132000	97239	96433	111980	113400	117800	132380	144370	129680	95134	93643	155250	111080	113470	148350		16	167.57
Q9RUZ5	Uncharacterized protein	0.509245		6629.2	6920.7	8331.5	7983.2	6877	6969.1	6186.1	7738	6836	8145.5	9873.6	6662	8160.3	6724.1	7785.8	3151.9		11	88.207
Q9RT21	Trigger factor	0.510921		1238700	1813300	904540	1350800	1229200	1139800	1105500	1142600	1238400	1304700	1312500	1179600	1053100	1190200	1163200	1237400	636590	22	323.31
Q9RRZ1	BirA bifunctional protein	0.510928		5483.6	6191.1	4568.5	5866.1	4300.9	4639.7	5513.1	5649.4	5290.4	5323.4	6902.3	5243.8	5249.5	5045.5	5081.1	6053.7		5	37.061
Q9RWX7	Uncharacterized protein	0.511061		15740	15842	11411	7795.2	8332.5	11629	12154	9430.6	16937	12452	8455.1	8090.2	14918	9962.8	18942	11686		14	102.34
Q9RVQ1	Electron transfer flavoprotein, beta subunit	0.512433		281270	479950	189120	259630	324290	325330	296460	329050	308960	276010	220410	216270	259920	244860	275070	308380		15	219.9
Q9RVN4	Uncharacterized protein	0.51478		8676.5	17947	13946	15859	11272	14910	10893	11689	11140	9703.7	14835	16519	9771.3	12514	11602	11713		3	50.389
Q9RTC7	GTP pyrophosphokinase	0.51887		15892	17538	12051	13486	17313	11252	16973	17677	18634	24846	13091	16043	19939	14327	15348	15667		14	85.62
Q9RRI4	Ferric enterobactin esterase-related protein	0.520495		48663	77916	47159	58662	50825	51027	50768	48645	57801	55534	46992	54049	55801	46794	51453	56588		13	168.95
Q9RUE2	ATP phosphoribosyltransferase	0.523628		4953.5	9376.2	5256	6500.3	4610.3	7320	6088.5	4945.8	5461.5	6269	6068.1	4362.3	5553.5	4312.1	5246.2	5920.7		4	29.048
Q9RS64	DNA protection during starvation protein 1	0.524139		310950	346140	226670	267380	276280	308020	306770	300860	273160	328650	222090	236090	313380	263600	276540	376220		10	199.51
Q9RYQ7	NADPH quinone oxidoreductase, putative	0.524291		3228.6	4377.1	2824	5142.3	1865.4	3443	3773.7	3381.2	2656.4	3653.1	3094.1	3989	3621.4	2737.3	3004.2	4010.2		3	5.8899
Q9RVT8	Transcriptional regulator, MerR family	0.524307		7160.1	9574.5	9108.7	9108.2	8210.5	8761.6	6222.6	7924.3	8235.5	7860	12156	7964.8	8746.6	9338.4	9308.7	7727.5		4	39.845
Q9RXT2	Phosphoribosylformylglycinamidine synthase subunit PurS	0.524683		22795	58489	25622	44736	42351	52945	39375	32715	32123	34055	33700	28021	35732	33113	37892	44087		5	62.745
Q9RTF5	Glycine dehydrogenase (decarboxylating)	0.525236		96487	99361	100490	103000	85368	96917	91844	90996	86609	94458	117530	97165	112190	85578	96880	87954		19	310.84
Q9RRD7	Aspartyl/glutamyl-tRNA(Asn/Gln) amidotransferase subunit B	0.526942		66954	82589	51366	45761	51336	54158	68874	53207	68385	52512	44616	42099	49244	40461	56818	58779		10	125.23
Q9RXY0	30S ribosomal protein S9	0.529358		502750	971190	519310	514790	731670	614630	559480	489000	536110	648180	493380	509100	447300	556790	506000	507780		4	89.666
Q9RWG7	V-type ATP synthase beta chain	0.529749		397800	488430	326780	261960	351410	366840	482360	572040	441050	399690	293430	354440	441520	319310	394590	485620		20	323.31
Q9RV11	Ferrous iron transport protein B	0.529962		15055	19592	12272	11579	16721	13251	17944	24349	19485	16215	10227	13557	17593	11621	15857	17834		11	180.45
Q9RZA4	Bacteriophytochrome	0.530258		6498.9	4787	9410.3	7508.7	5062.1	6039.8	6880.1	5998.3	7202.1	5329.7	8551.5	7673	7712.7	6230.3	7296.3	6078.3		8	89.141
Q9RUQ3	Uncharacterized protein	0.530357		6716.3	11416	5517.9	4357.5	6418.3	6603.8	7280.1	7078.2	7807.9	5534.6	4419	3986.6	5160.2	4942.6	6648.1	6741.4		4	24.582
Q9RSW3	Aspartate-semialdehyde dehydrogenase	0.531266		76070	49405	44512	35383	55270	60533	62383	61599	78765	62578	52058	46546	57003	58897	61307	72656		7	111.48
Q9RSS8	50S ribosomal protein L1	0.531796		479500	614370	230370	268710	505680	367590	459340	450580	510910	417960	209100	262960	332490	296220	359070	372330		8	191.47
Q9RWH1	V-type ATP synthase subunit E	0.533049		569220	1001000	500690	654550	731080	668990	565460	422580	592620	601740	503440	465570	488980	588330	654370	692800		8	134.87
Q9RRM4	Peptidyl-prolyl cis-trans isomerase	0.534416		152200	167560	145530	166640	132820	167660	142460	126910	144950	130110	153910	175060	162910	131770	155120	151190		9	316.54
Q9RRE1	Uncharacterized protein	0.536453		9023.5	12857	7052.3	6924.2	7486	7554.2	8287.2	8391.7	11157	8457.6	8466.8	8873.1	7597.1	6449.4	7940.2	9728.2		4	32.629
Q9RRE6	Uncharacterized protein	0.537071		2248.5	3440.2	3755.9	3800.9	3358	3875.5	2546.9	2610.8	2546.4	2501.1	3635.3	2595.3	3731.8	3176.3	2894.3	3501.7		4	11.149
Q9RUE4	Uncharacterized protein	0.542294		3399.8	3822.9	3752.1	3600.2	3947.7	3608.1	3132.1	3828	5556.3	3312.2	6340.4	2902.3	3531.3	6334.9	3456	3646.7		5	19.245
Q9RV64	Uncharacterized protein	0.542341		3947.9	6833.7	4521.9	4435.8	4690.1	3615.1	4084.8	4675.7	4620.7	4682.4	3920.1	4202.6	5119.9	3967.2	5064.1	4618.7		4	19.092
Q9RSL3	50S ribosomal protein L6	0.542554		938410	1325300	738530	1090300	1184200	918560	951470	851570	915850	1183000	717540	1052000	730440	856200	876400	946510		9	162.16
Q9RY34	Acetyl-CoA carboxylase, biotin carboxylase subunit	0.542595		18486	18244	11755	14010	17069	14767	17853	23205	18186	18148	11998	10837	21734	14303	13396	16433		9	47.613
Q9RXG8	Cytochrome c biogenesis protein, thiol:disulfide interchange protein	0.54646		10433	17897	12441	10841	9921.8	14384	9151.3	10628	11937	9999.6	13241	8210.5	11027	10706	9958.5	12586		5	23.716
Q9RTX6	Amidase, putative	0.548788		17965	22558	18717	21364	18161	18623	18348	17742	18059	18913	21906	18887	15536	20835	22389	19251		10	169.97
Q9RXV6	Transcriptional regulator, Lrp/AsnC family	0.550253		10169	16361	11324	17111	12720	14104	12980	10638	11384	12586	12254	10739	14135	10981	12420	13496		6	20.303
Q9RXL4	Uncharacterized protein	0.550336		6873.9	6767.5	6882.8	5328.4	6951.5	6482.1	6382.5	5032.4	5239.8	7190.2	7662.8	9324.6	6314.8	5202.8	6347.3	8578.7		3	58.75
Q9RUE3	ATP phosphoribosyltransferase regulatory subunit	0.550383		14210	1552.7	15349	11911	13038	12172	9647.1	10897	14204	12271	17679	12267	12171	14318	16670	9127.2		6	63.413
Q9RT23	3-oxoacyl-[acyl-carrier-protein] synthase 3 protein 1	0.551524		50608	62396	36410	56181	49655	52288	52095	58418	58185	58459	50016	53176	50785	48533	40917	54171		10	90.798
Q9RSJ7	30S ribosomal protein S4	0.558404		928750	1428500	878700	763460	848590	898740	837440	784710	1072000	958280	927010	616050	1023600	807690	1018600	1066700		12	174.08
Q9RU71	Pyrroline-5-carboxylate reductase	0.558638		38635	48643	28965	36012	38798	28990	32816	49105	40538	51619	34936	50185	35461	39750	33818	48834		9	65.875
Q9RU23	CTP synthase	0.55909		60332	67138	38844	32780	38829	28624	44067	47878	52671	51203	27107	33347	41204	36606	39350	48585		12	88.95
Q9RWN8	UDP-N-acetylenolpyruvoylglucosamine reductase	0.559132		19783	27263	17450	19754	23693	24735	19193	18498	17118	20902	22795	17713	17978	17031	22735	17251		4	41.518
Q9RXK7	30S ribosomal protein S12	0.566804		59535	85967	53473	147030	264160	90086	75349	112730	74657	181720	76475	71868	141740	72163	61693	78874		4	23.257
Q9RXF5	Uncharacterized protein	0.566811		45095	64108	41284	46348	55096	47441	45226	54035	49417	50008	41096	42646	42277	41917	48327	49287		11	108.92
Q9RRY0	Porphobilinogen deaminase	0.567833		101350	103870	84542	108000	100090	96960	107160	101240	95030	92823	104920	103390	100120	77675	106540	88784		13	104.02
Q9RYH8	Uncharacterized protein	0.567963		19110	22857	18488	22079	16787	17518	20881	19870	20509	20153	18739	14845	21171	12866	18027	21081		9	133.1
Q9RYR1	Drug transport protein, putative	0.567963		5208.6	4601.2	6503.7	3742	5436.9	3614	3124.7	6431.9	4303	4544.5	3669.9	3356.9	6859.1	4312.6	4206.1	4182.1		5	123.46
Q9RYE1	Uncharacterized protein	0.568276		5626.4	8193.1	7422.3	8381.3	7353.7	7366.8	5546.4	6323.9	6724.2	6559.9	8211.4	7644.2	6724.1	6659.2	7718.2	6457.4		10	38.064
Q9RZ85	Cleavage and polyadenylation specificity factor-related protein	0.568374		13466	16869	7747.4	8895.9	9849.8	11298	12120	9930	13149	14544	5980.9	7274.4	14665	10756	11132	16154		7	32.955
Q9RTY2	Xanthine phosphoribosyltransferase	0.570588		23727	31650	20844	20247	20794	24100	21271	19523	25650	22710	23556	23924	21805	20414	21269	27286		7	141.84
Q9RVL0	rRNA methylase	0.572036		23802	11902	16625	7349.1	13138	17370	18220	13400	17404	17671	18367	19144	15238	14767	19985	20388		7	87.917
Q9RU85	Putative zinc metalloprotease DR_1507	0.573437		4456.5	5144.6	5974.1	5835.2	4365.6	4788	4347.3	4193	4094.4	2180	5761.3	6827.9	4856.3	4803.4	4130.7	4207.5		6	35.036
Q9RRQ7	Uncharacterized protein	0.573569		16044	16503	12736	9375	14294	12254	16733	16999	14285	15738	8520.2	11090	12844	13034	12868	18829		7	168.56
Q9RSH1	Sugar ABC transportor, ATP-binding protein	0.573834		39345	47839	24423	22466	24804	28854	31979	27083	32560	33431	19867	18513	29682	21984	30320	40358		7	177.07
Q9RTZ4	Uncharacterized protein	0.579072		10639	20061	11894	9837	6083.1	8106.8	9920.5	15552	15821	9550.7	8664.9	7278.5	11283	9088.5	13511	12230		7	148.5
Q9RU07	Fructose-bisphosphate aldolase	0.579431		109030	189170	135900	94871	138730	127280	126770	133630	145160	116930	83059	106310	129940	121140	130120	148670		11	128.62
Q9RVC3	Dihydroorotase	0.582885		20133	22610	12537	12338	14954	16115	15082	14814	18024	11134	14244	12498	17087	13373	14716	17968		12	183.95
Q9RVQ0	Uncharacterized protein	0.583017		68702	81915	77579	56840	68010	67181	68366	81392	70671	80655	66118	74609	56921	74273	65568	67203		7	177.44
Q9RSU6	Phosphoribosylglycinamide formyltransferase	0.590066		7058.1	2736.4	7735.3	3992	6158.1	8311.5	5485.2	8582.9	6651.9	4034.6	7475.9	7900.5	4754.8	4531.9	9060.5	5960.7		4	23.005
P83589	Probable 3-hydroxyacyl-CoA dehydrogenase	0.591092		212780	257320	122010	134040	247520	174570	195640	228420	237690	179000	135810	152390	222390	156230	180710	138850		10	214.96
Q9RSA2	Tellurium resistance protein TerD	0.592449		11743	16213	10489	13319	11538	13083	13215	13414	11260	14126	9443.9	10411	12382	13678	14030	9216.6		5	49.94
Q9RXL2	Deoxyguanosine kinase/deoxyadenosine kinase subunit	0.599688		3804.9	5372.8	5573	4641.5	2927.9	3867.9	4156.5	5439.1	6112.7	4132.2	4175.3	4194.7	4987.7	3777.8	4584.1	5515		5	25.213
Q9RZV9	Chromosome partitioning ATPase, putative, ParA family	0.600024		5752.7	8689.6	3703.7	5234.1	6351.4	5796.8	7670.8	13331	6536	9765.4	3992.4	8287.8	6261.3	6222.7	2966.3	10463		3	52.602
Q9RXJ9	50S ribosomal protein L2	0.600549		741930	920710	540900	739150	1122600	642800	779460	855470	642310	1101000	549900	494830	824890	554050	642860	757220		10	87.706
Q9RU17	Uncharacterized protein	0.601954		154380	179000	124130	126950	122620	140240	144200	131730	160870	168420	127010	144760	154110	124310	144030	180770		15	290.75
Q9RXR9	Peptidyl-prolyl cis-trans isomerase	0.602248		423070	517490	260720	253390	271730	401030	282000	414540	364630	293910	322420	237250	296200	277040	342020	297160		5	95.044
Q9RSW1	Ribosome maturation factor RimM	0.602253		14516	21253	16746	20895	16442	17958	14629	14183	16504	13852	21832	14317	13508	17398	18536	19540		4	12.845
Q9RTX5	Branched-chain-amino-acid aminotransferase	0.604517		37818	16045	33110	27985	29879	27998	38427	36619	32814	28759	30324	38781	35999	31419	24874	23892		9	102.08
Q9RZ12	Uncharacterized protein	0.604841		260440	161080	254700	317520	224440	262970	197780	161860	231740	187830	313890	212290	188180	222150	275000	134090		6	105.97
Q9RR95	Uncharacterized protein	0.605857		17690	22822	14070	17224	18535	14145	17364	14185	18905	19575	17123	18014	15221	14457	21761	19845		12	199.23
Q9RXL9	Uncharacterized protein	0.608199		121220	177110	116120	147940	151250	156190	143030	122610	110860	130880	144710	127710	110750	137320	145620	136080		8	222.86
Q9RXJ2	50S ribosomal protein L14	0.61225		714860	1197000	520170	1049300	1742700	771870	763280	966880	974640	1353800	775880	1426500	860560	1015000	817790	1075000		7	40.358
Q9RTU7	Oligopeptidase A	0.612281		116530	160290	135040	132570	118920	143640	138330	151830	148230	145010	151950	138540	151430	132500	140430	149350		21	307.96
Q9RV53	Uncharacterized protein	0.613105		3937.7	3648.7	3516.1	4015.7	4498.5	2883.6	4708.4	3946.5	3569.3	4517.2	2891.6	3939.5	3468.5	4771.6	2871.3	2263.7		3	16.386
Q9RTA0	Transcriptional regulator MraZ	0.615035		5006.6	924.77	6637.9	3021	5610.3	7210.1	3243.4	5627.5	4635.6	2508.1	6865.7	6047.5	4122.9	5006.9	5726.1	2351.9		4	38.843
Q9RS11	ABC transporter, ATP-binding protein	0.616051		7491.9	7326.4	4203.1	3978.6	4513.4	5790.2	6224.5	7562.4	5040.4	6177.2	4118.9	3789.8	5930.7	4399	3987.7	7398.1		5	25.799
Q9RSW2	Uncharacterized protein	0.616316		12121	28189	16109	10963	13233	18310	13695	12053	15586	11351	12460	12603	12081	13800	18177	16593		2	18.633
Q9RSJ1	Uncharacterized protein	0.616801		2886.9	2448.9	2864.1	3941.2	4007.4	3412.1	1999.5	3855	3719.8	3472.7	3551.4	3858.3	3882.8	3779.3	3167.8	1705		4	55.209
Q9RUW0	Uncharacterized protein	0.622022		22201	26490	17474	23704	17467	21497	21079	20680	24431	19899	19171	18720	21835	17137	22715	22630		11	71.678
Q9RVE7	Ribosome hibernation promotion factor	0.623953		10477	16382	8720.2	13114	11702	14330	10235	10302	10685	9573.4	12177	9597.2	9885.7	10876	11524	11657		5	59.988
Q9RTA9	Glutamyl-tRNA(Gln) amidotransferase subunit A	0.624319		40763	49595	27028	27822	51164	33197	41758	52322	60209	44592	30023	38787	36967	38848	33944	52954		15	140.36
Q9RWM0	GTPase Era	0.626393		76701	105710	85253	73952	83707	85564	85529	76891	80379	78272	83717	73721	73480	73027	85656	85677		14	79.97
Q9RWF9	SnoG protein, putative	0.627172		8189.8	12187	9037.2	9031.4	8254.5	10327	9267.9	6215.4	8279	7521.8	9679.3	9489.2	7785.8	8067	8389.9	10083		9	50.094
Q9RW46	ROK family protein	0.6278		24403	40305	17376	24830	30453	24931	33249	29237	33912	30213	20213	21502	23071	22416	24728	26352		8	131.07
Q9RYX6	Xanthine dehydrogenase, C-terminal subunit	0.63001		17275	18865	19424	15541	15525	16738	18188	17744	16694	18791	20991	16081	20689	15274	18132	20899		11	152.66
Q9RUU1	Extracellular solute-binding protein, family 5	0.632653		105280	140190	72146	90229	111230	98783	125430	108030	104510	107660	90286	102060	90232	79509	90909	121070		13	153.52
Q9RR66	Deoxycytidylate deaminase, putative	0.63326		11612	6694.8	11775	16564	10413	11471	8966.5	9965.7	11545	5150.5	13101	10093	9320.1	10459	8791	9162.9		4	31.448
Q9RUW9	Uncharacterized protein	0.634355		39940	73108	18809	62902	62674	47835	51374	61335	76627	69990	39956	50965	47032	54131	28724	58917		4	13.37
Q9RTY8	Uncharacterized protein	0.634876		13585	16437	7760.5	10506	11954	10152	11252	10617	16627	14356	9069.1	8234.5	14798	11826	16043	11517		3	140.99
Q9RY16	Uncharacterized protein	0.635774		31074	11571	29039	15332	25929	30161	18238	11158	30509	32215	22800	23158	21541	28929	28918	15296		4	30.3
Q9RX48	Uncharacterized protein	0.647685		21591	28044	21812	17003	15503	22857	20750	19363	21340	20866	21717	20979	22250	16000	20333	22829		10	170.65
Q9RSA5	Tellurium resistance protein TerD	0.648424		381750	695810	325570	332340	369360	441700	392040	281690	474410	440760	388160	348530	454080	447930	352640	582310		9	296.7
Q9RXX6	dITP/XTP pyrophosphatase	0.649283		28163	37403	20183	23271	29856	32866	29230	20555	28182	27814	19584	20109	25450	22478	27449	28803		5	45.592
Q9RX30	Glutamate--tRNA ligase	0.651243		51057	61133	50700	37203	37318	50874	49012	46541	50897	49322	58054	47843	54332	44357	44041	60854		13	91.831
Q9RXY1	50S ribosomal protein L13	0.651495		494240	939500	447400	785140	894990	574780	482260	591300	577470	757300	599540	750940	500820	603240	489460	623920		4	31.674
Q9RV96	Uroporphyrinogen decarboxylase	0.651609		48712	66318	24792	32063	54559	40353	44379	43567	44810	45847	25308	29638	34862	31416	40120	51941		7	218.71
Q9RYA0	Uncharacterized protein	0.651621		10731	28573	19196	21552	20966	26410	18538	18089	17498	17593	16443	18043	14404	17037	21612	22466		4	47.715
Q9RTQ5	2-hydroxyacid dehydrogenase, putative	0.653362		10954	14396	12757	12896	11432	11580	9352.1	13343	11959	12596	14839	10164	13942	11644	13095	10282		5	50.585
Q9RX71	Lipopolysaccharide biosynthesis protein, putative	0.65578		8338.1	12930	5807.7	10787	10300	8812.7	8047.1	10050	8886.6	10031	7290.3	10309	8448.4	8001.3	7701.3	8400.8		8	72.552
Q9RVA9	Probable butyrate kinase	0.656595		33120	35557	29819	27207	34800	32686	36202	30531	32210	36478	26394	33300	36113	31254	29031	41539		8	97.301
Q9RRF2	Uncharacterized protein	0.657936		8296.9	16537	11239	10441	8825.4	12494	9377.4	8569.2	11630	10854	12798	8652.8	8903.3	11989	11548	11907		6	45.897
Q9RTP9	Uncharacterized protein	0.658844		60479	53813	87835	42468	97001	93637	48384	62639	73786	74934	65061	70350	54624	83717	82902	34684		6	82.506
Q9RUX8	Uncharacterized protein	0.659673		41240	46831	28683	26285	46680	27336	44231	58299	37746	50864	26070	35780	44754	30621	29876	49910		9	139.94
Q9RUV5	Serine--tRNA ligase	0.659707		171030	214320	154510	180480	168820	155100	170120	167760	191750	175480	173120	157130	186400	149430	161620	193170		15	226.4
Q9RS16	Pseudouridine-5-phosphate glycosidase	0.665049		14955	20357	9999.1	8921.1	10427	9662.8	13493	14060	12179	11689	7231.7	10903	12452	8799.7	9681.1	19410		8	119.16
Q9RX15	DegV domain-containing protein DR_0500	0.666983		117670	159220	123290	163570	143250	119930	128220	118660	146010	92682	146660	129180	142880	129380	121390	152800		7	68.93
Q9RSS7	50S ribosomal protein L11	0.672038		357130	411950	289060	274890	502580	389760	401310	327390	424780	472890	217290	339470	299920	353870	283960	513160		7	164.26
Q9RW43	Uncharacterized protein	0.678683		4344.7	4554.3	4439.2	4569.1	4413.4	4737.5	3789.2	4490.8	3960.9	4053.5	5988.9	4445	4500.4	4308.6	6377.4	4394.7		4	41.149
Q9RUQ9	tRNA pseudouridine synthase B	0.678736		3895.6	5317.8	4298.4	4718.8	4512.6	4235.1	4521.6	3549	4013.4	3800.2	4898.7	4292.7	3994.7	4874.6	4521	4159.6		2	21.201
Q9RYP4	Uncharacterized protein	0.680053		14770	3484.1	14554	9599.6	8427	9695.1	9325.3	9448.6	8784.7	8713.5	11089	10143	8847.5	9899.8	7105.8	7922.1		10	50.741
Q9RTN2	Putative phosphoenolpyruvate synthase regulatory protein	0.680256		5887.3	7319.3	5041.3	7121.9	4681.9	7283.9	6222.1	5074.6	5631	6669.8	5653	6076.7	7178	5174.4	5743.8	8372.3		5	44.3
Q9RXZ4	Uncharacterized protein	0.689767		35569	40447	43112	41286	48954	32554	38052	44551	43932	65921	36551	35867	37443	38322	36069	47247		9	112.13
Q9RTQ1	Hydrolase family protein	0.691718		12297	1127.2	15439	16345	9614.8	12678	9705.6	11320	11763	10522	17253	15504	14362	12124	13200	9061.6		4	32.117
Q9RSS9	50S ribosomal protein L10	0.69419		580820	1158200	728840	725630	948340	989760	764250	865860	940690	804160	776590	821490	734100	798370	853570	802240		12	293.29
Q9RW10	Putative 4-hydroxy-4-methyl-2-oxoglutarate aldolase	0.69525		25959	47753	34904	33548	47622	33011	39506	43749	35667	47334	26746	40844	41193	32651	37135	50196		6	78.362
Q9RXJ1	50S ribosomal protein L24	0.696646		264810	342390	179280	250170	512180	255520	243230	265070	239050	432110	161690	197990	228890	249810	252910	307320		6	38.852
Q9RT70	Alanine dehydrogenase	0.696848		12119	13982	10718	10833	10819	12412	13498	9603.7	9044.8	11692	13527	12760	10424	9881.7	9748.5	12882		4	50.597
Q9RZD1	Uncharacterized protein	0.697423		10366	13792	10001	6568.3	9403.3	11624	9522.6	8267.8	12555	10931	9882	10029	9777.1	10486	12340	10992		13	236.13
Q9RU24	Probable ABC transporter-binding protein DR_1571	0.699128		1632000	2360400	1258500	1471200	1929800	1661600	1492200	1327800	1587900	1538300	1360300	1449600	1277100	1375600	1544200	1790900	321380	28	323.31
Q9RV91	Uncharacterized protein	0.70986		13269	4992.2	8587.4	13854	10756	13666	11890	10975	10649	5010.2	13860	11358	10963	12249	13315	10329		3	35.117
Q9RXD2	S-layer-like array-related protein	0.710899		165440	332340	169820	203270	260790	156630	147090	185550	154060	228920	121690	206500	149270	223470	164460	219810		9	98.905
Q9RTQ2	Arginine biosynthesis bifunctional protein ArgJ	0.711868		5573.1	10204	8324.7	8673.1	14664	8112	5427.2	8323.3	9262.6	10096	8946	11381	6956.7	9019.3	8995.2	10283		5	68.265
Q9RR70	Fumarate hydratase class II	0.713239		65717	112830	71939	89679	86291	83548	65420	72960	75201	93755	87083	78967	72392	83683	77929	81328		17	106.23
Q9RTG8	Ribosome maturation factor RimP	0.716306		61043	22118	38904	55098	43191	50524	33936	41097	43345	19185	44913	36262	47392	37086	50783	32619		8	163.02
Q9RVU6	Sodium extrusion protein NatB	0.719604		2214.3	3418.8	2451.8	2833.9	2778	2712.1	2535.6	3351.3	2620.4	2621.1	2603.7	2572.3	2943.7	2260.2	2894.6	2438		6	18.36
Q9RSE7	Cytidine deaminase	0.721522		8884.5	9106	7608.1	8963.9	4711.4	11192	11040	11732	8182.8	8809.8	6223.9	9443.5	6038.5	9995.7	9120.7	10770		5	70.476
Q9RSL5	30S ribosomal protein S14	0.730747		20685	42416	39700	21264	31794	58787	34720	22711	36052	38402	23601	25187	24513	38278	31442	55482		2	40.406
Q9RXH2	30S ribosomal protein S15	0.736684		154420	197380	95867	144690	199360	169040	142220	170750	161490	288640	118330	161630	140260	197870	123380	208040		3	108.98
P56905	Peptide chain release factor 1	0.739884		14758	10748	12248	11442	9683.5	11741	10155	13130	12623	10390	12988	9487	13698	11861	14396	8720.2		12	181.13
Q9RWW7	Pilin, type IV, putative	0.744484		1878800	3159400	2018800	2136100	2406700	2319000	2184500	2080200	2319600	2412600	2336500	2464100	2170800	2027200	2035700	2425600	102090	6	129.91
Q9RT22	3-oxoacyl-[acyl-carrier-protein] synthase 3 protein 2	0.747297		13438	19556	10363	14260	13967	13111	12960	12208	13413	14494	18037	12133	15224	13481	13439	12356		7	158.44
Q9RR93	Uncharacterized protein	0.747633		2819.1	7080.7	3125.5	5159.3	6321.4	3769.7	3324.1	6625.1	4180.7	4530.7	4559.1	5079	3186.2	3766.3	3251.5	5768.1		3	96.384
Q9RV94	Uncharacterized protein	0.747637		11275	17807	10815	13092	15126	12399	9814.4	11104	11031	11762	13184	12583	9130.8	12536	12223	13294		7	79.112
Q9RSN0	Rrf2 protein	0.747666		9096.1	16247	14338	11496	10116	12778	13626	9114.5	10291	12212	13276	12833	10639	12812	11657	11965		3	46.982
Q9RZ29	Uncharacterized protein	0.750228		4238.5	5705.3	3289.6	4223.3	2306.9	3728.2	2609.4	6307.3	3985.2	4585.5	4957.9	4094	3446.1	4326.7	3495.7	4761.8		6	50.427
Q9RTB3	Uncharacterized protein	0.750419		46976	45626	41182	27558	27734	34235	37118	48266	40904	33258	35353	35945	44456	34529	35248	44061		9	160.03
Q9RTJ3	Desiccation/radiation resistance protein DR_1769	0.750469		30020	50444	34591	40127	46648	46120	36277	32335	39691	38541	38258	41123	27386	38051	34641	43703		9	237.49
Q9RS00	Uncharacterized protein	0.75279		16710	28273	17201	20592	15352	23892	19784	15872	17964	17520	20461	17111	16137	16763	18742	23540		9	129.36
Q9RT26	3-oxoacyl-acyl carrier protein reductase	0.7528		70865	98015	63631	64180	93540	75935	71808	82402	78354	87023	69801	72585	79943	75065	80464	80506		8	97.605
Q9RY72	N-acetyl-gamma-glutamyl-phosphate reductase	0.753914		14307	21978	11609	10025	15451	15050	13411	11863	13980	12192	11964	12837	12172	12205	18141	16672		5	117.68
Q9RZH0	Uncharacterized protein	0.755681		7550	10187	6885.6	9026.1	8854.6	7141.7	7606.8	7560.9	7178.5	9008.7	8349.4	8663.2	8648.8	8380.9	9361.5	7114.3		12	52.074
Q9RUH9	Uncharacterized protein	0.756868		6274.9	3877.4	9593.9	8410.6	9024	7941.4	7231.6	4764.2	5660	8568.1	8974.1	5379.5	6299.7	7509.2	5259.6	5318.3		5	18.162
Q9RUZ7	Pilin, type IV, putative	0.766339		38886	6502.4	42605	36061	32602	33235	34271	33890	32672	19963	39611	40301	31205	39515	33404	46569		4	58.798
Q9RXP7	ABC transporter, periplasmic substrate-binding protein, solute-binding family 1	0.76683		46412	74224	50948	59205	57658	54877	49616	55517	55787	59895	53297	60042	45094	53544	52256	63133		11	162.54
Q9RRV8	Uncharacterized protein	0.767281		437560	459010	247920	415010	489930	476970	336040	279670	398860	432740	303510	296750	370470	345310	399530	285990		6	133.61
Q9RW98	Uncharacterized protein	0.770935		24859	30879	20588	28731	27881	22281	22898	32067	20752	31861	24533	28128	22421	25987	17007	29285		6	185.49
Q9RY37	Enoyl-CoA hydratase, putative	0.774637		32346	49271	32489	37097	36107	35305	40262	21500	47555	41646	27022	37593	33030	26735	39164	48249		5	79.24
Q9RUS3	30S ribosomal protein S20	0.778461		456260	414590	342400	520660	385860	428180	247500	351340	223490	560780	391600	99787	759590	86636	257900	277140		2	60.197
Q9RRP6	Acetylglutamate kinase	0.782205		10595	18433	11767	13781	13589	12972	11635	12751	13985	13986	12293	11287	11932	12021	12024	13723		7	115.41
Q9RW75	[LysW]-aminoadipate semialdehyde transaminase	0.786464		71288	100670	59698	71008	70154	62311	73068	68272	89567	92482	57300	62459	77185	72139	64873	90599		15	323.31
Q9RYL0	Uncharacterized protein	0.787341		138980	207950	134240	197710	161320	161120	148800	157120	161000	145580	161640	157560	136270	159230	157730	195130		10	198.69
Q9RY77	Phosphate acetyltransferase	0.791		31163	43959	30374	28499	30732	32629	32161	31427	37024	34309	24927	26567	36850	30556	30723	34019		17	216.32
Q9RST7	Trehalose synthase, putative	0.795269		31273	31714	30288	33151	27355	30928	34080	34939	30984	29607	32321	27260	36700	25950	29909	33484		11	115.52
Q9RX56	Uncharacterized protein	0.797485		254880	409630	287610	344560	344530	376160	279370	250650	265260	278690	336210	301880	239000	298450	333090	322970		10	180.64
Q9RX64	Glutamine synthase	0.797908		13092	12924	13844	7284.9	4835.1	13997	12979	13765	13531	5488.1	16302	14586	14077	12012	13000	15062		9	82.304
Q9RUJ1	Geranylgeranyl diphosphate synthase	0.799465		3265.5	4030.7	2407.1	3609.6	2581.2	2359.7	4154.7	5379.5	3258.2	3607.5	2293.6	3180.4	3325.9	2691.8	3628.2	3464.6		7	21.495
Q9RUM4	Uncharacterized protein	0.810866		3210.9	1121.6	1951.8	3229.8	3944.4	3867	1108.5	2418.9	2381.8	1097.3	3840.8	2126.1	2931.2	2173	2354.8	1420.7		4	17.151
Q9RXU7	Methylenetetrahydrofolate--tRNA-(uracil-5-)-methyltransferase TrmFO	0.812585		17460	16729	16143	12459	17510	12929	14050	13758	15687	16741	13182	14226	14225	13298	17241	15218		9	205.02
Q9RUZ6	Uncharacterized protein	0.815653		13990	15718	11746	13202	12756	11855	11066	15115	12690	14156	14496	11160	9800.1	13681	9904.6	16427		5	39.291
Q9RV98	Ferrochelatase	0.816993		31013	26551	33204	37212	27769	28126	28305	34156	31249	29360	30236	29726	32927	21852	30567	36766		7	193.57
Q9RZV3	Cob(I)alamin adenosyltransferase	0.820669		90355	128270	58990	66542	80742	88177	82163	87366	93646	73025	78408	60744	80784	58355	96664	79470		8	101.6
Q9RSZ0	Uncharacterized protein	0.820714		28150	44512	22941	31756	29871	32071	25996	31463	31182	32915	27028	22199	26312	28579	28507	37564		7	88.731
Q9RRP4	Nucleic acid-binding protein, putative, HRDC family	0.820766		50827	56827	68541	30216	49447	51395	59646	58818	65874	61071	53636	55404	41794	59783	43394	80348		10	69.359
Q9RWI5	Uncharacterized protein	0.821187		2652.6	3220.9	2329	1789.7	1799.8	2546.6	2552.5	2632.1	2375.7	1605.8	2374.7	2473.1	2439.3	1918.4	3083.7	1970.7		1	14.495
Q9RTV0	Mg(2+) chelatase family protein	0.825795		3785.1	4953.3	3251.1	3407	3712.4	3827.1	4082.9	2875.8	4262.4	4162.5	4066.2	3263.2	3584	3306.8	4473	4246.8		8	35.542
Q9RRR8	DNA-binding response regulator	0.825935		135660	150220	79082	75244	79086	104640	112580	99640	150840	75767	85442	78119	102950	77356	97444	102160		8	181.13
Q9RR83	Hydrolase, CbbY/CbbZ/GpH/YieH family	0.826236		11926	17959	14390	13223	15268	15200	13813	12357	12827	15184	14911	13399	13808	15215	14924	15832		7	83.634
Q9RUY4	Proline dipeptidase	0.826277		28156	39219	23297	16940	26873	28075	29308	21130	27507	26963	21957	22243	27835	25036	26501	31605		8	151.78
Q9RRH6	Zinc protease, putative	0.826526		4348.7	5382.7	5563.9	4310.2	3431.4	3743.2	5632.9	6571	5162.7	5458	5065.9	4648.5	4633.9	3773.5	4581.2	5274.3		6	72.758
Q9RZ07	Uncharacterized protein	0.826821		49783	77535	51794	65392	73168	54576	45416	60864	59885	65755	56000	54328	57194	68295	60641	67717		15	221.21
Q9RSQ4	Membrane lipoprotein	0.827134		1014200	1354700	709210	949180	996610	909860	935370	837830	956860	1088100	765170	1089300	765820	864410	882480	1171800		11	323.31
Q9RT05	General secretion pathway protein E	0.827581		18481	24887	22002	20406	18966	19679	20947	21786	20963	20323	22911	18750	23629	19015	21797	20024		16	88.896
Q9RTY7	Uncharacterized protein OS=De	0.831099		31471	60921	25603	37317	37939	33942	26872	38163	45364	39870	31173	33269	30863	26808	34166	45773		6	83.636
Q9RWF2	Leucyl aminopeptidase, putative	0.831708		30028	43678	23188	18768	31301	28623	30090	36671	33208	33165	22332	28943	37693	24423	32105	34386		11	100.19
Q9RRD9	Carbohydrate kinase, putative	0.835514		7431.9	11195	7711.5	7481.2	8319.5	8519	9016.9	6734.4	8662.5	7327.7	9012.7	6284.6	7242.1	7923.3	7796.2	8573.5		10	88.077
Q9RUJ2	Phosphoribosylformylglycinamidine cyclo-ligase	0.838277		44524	44506	29138	37019	32625	42728	31669	36522	39846	42421	35328	32617	38981	34371	32355	41328		5	99.868
Q9RZ02	Urocanate hydratase	0.841652		68210	82345	58103	56604	53749	61545	74292	64437	69988	60469	59254	54731	70954	50815	62025	72271		13	218.42
Q9RXC5	Uncharacterized protein	0.842307		103930	110500	58405	47141	72345	77270	88859	78974	107970	100050	56333	64511	107390	68616	85867	99853		17	323.31
Q9RUP6	Probable transaldolase	0.842763		82318	91233	57655	63274	71765	57624	71786	79166	77672	80487	47442	66894	68889	85266	64465	77754		10	201.16
Q9RTC9	Signal recognition particle protein	0.843121		139660	156110	117190	114950	159560	136230	136190	132860	154900	151340	123560	104410	130680	121220	142540	150730		21	252.05
Q9RVZ2	Adenine phosphoribosyltransferase, putative	0.844057		54938	67037	40492	38846	39015	52050	46657	64955	51536	45142	50346	38089	48134	40265	43741	56698		4	104.36
Q9RV45	S-layer-like array-related protein	0.844361		1902700	2670600	1778500	1680700	2122500	1386200	1771600	1928800	1961800	2413200	1372600	2048200	1397900	1905200	1989300	2254000	404500	16	323.31
Q9RSL1	30S ribosomal protein S5	0.848064		698070	923340	374680	909720	933340	666300	626510	851490	819440	897770	495070	904290	575590	722270	583980	868300		11	215.87
Q9RWR0	10 kDa chaperonin	0.849575		671870	1117100	588200	372210	781540	651770	710350	673040	666870	828730	543010	640030	624970	730890	738860	958620		7	105.77
Q9RTH4	Yellow-related protein	0.849681		302190	437200	243120	316890	380310	270470	272760	276050	352410	387120	223490	331440	258680	312720	279520	349520		15	187.4
Q9RW62	Prolipoprotein diacylglyceryl transferase	0.851705		22965	28927	18668	24947	17304	19183	19808	28927	25128	23320	27332	14988	28591	18219	19925	25744		4	36.712
Q9RWB2	Citrate synthase	0.851982		266540	369650	224140	251680	253930	266990	304400	324410	291400	314670	192200	251120	312680	221350	274080	327600		15	241.93
Q9RU43	Carboxyl-terminal protease, putative	0.852445		89233	127260	78841	102510	134330	81880	82937	114630	108660	108250	80231	105550	85008	89774	97986	102910		14	231.74
Q9RT30	Oxidoreductase, short-chain dehydrogenase/reductase family	0.853183		20362	26541	20996	23072	25040	22725	21202	16152	22043	21933	24420	21252	18016	20823	25833	22768		7	54.864
Q9RW45	Aminodeoxyfutalosine deaminase	0.853393		4970.8	5812.9	4732.7	2566.6	4669.3	5419.9	5699.4	4111.4	5141.1	4185.3	4880.3	5052.3	5490.8	3643.7	4062.9	5305.6		5	40.295
Q9RXI9	Serine cycle enzyme, putative	0.862161		3920.4	1466.4	5709.4	7517.3	5268.6	6270.3	1774.4	6422.8	4463.8	6607.4	6283.6	4714	5103.3	5951.7	5319.6	4715.5		6	58.055
Q9RTK6	Uncharacterized protein	0.866845		121930	206320	74750	113490	170590	122300	133400	126250	181090	156650	97121	153270	151670	141820	121710	143150		4	41.728
Q9RXK6	30S ribosomal protein S7	0.867358		825740	751700	516410	607370	1104300	805710	600130	522770	800170	908000	466760	642270	653090	720660	685170	940990		7	54.045
Q9RVV2	M-related protein	0.867908		21830	1568.6	1914.9	2807.2	5809.2	3844.9	5647.1	5517.3	7561.1	3443.7	4519.3	3258.2	6846.6	4729.3	6216.7	1646.9		3	52.628
Q9RZB4	First mannosyl transferase	0.873592		28316	28660	23826	29571	23610	24679	27007	30229	26153	24358	29046	26089	28458	20563	24098	31372		9	155.99
Q9RR62	Pyruvate kinase	0.87383		229420	282950	110430	148670	174520	175160	190260	165270	227830	205780	118250	126070	194610	154300	175350	212480		19	323.31
Q9RY32	Elongation factor P	0.876847		308580	460510	222030	328920	329940	354990	336600	396550	365850	346680	321160	282640	296910	342770	307930	395400		12	187.78
Q9RYI1	Uncharacterized protein	0.879496		77591	106130	62377	66779	71151	68830	70844	81407	76892	75696	68393	75325	70058	75121	67612	86649		19	189.75
Q9RUD9	Uncharacterized protein	0.882146		111170	158130	88677	93084	120920	94834	120590	121530	127090	129100	95937	133890	109280	95722	123500	125500		13	141.53
Q9RVA5	SLH family protein	0.889349		4644300	5968700	4068400	5450700	4992700	4874700	4591300	5118100	4851800	5629200	5040400	5396800	4641800	5092900	3825100	6468700	464460	14	323.31
Q9RYE7	Chromosomal replication initiator protein DnaA	0.890487		8554.5	10456	8686.3	6627.8	9101.5	8608.8	7086.2	11179	8322.5	9611.5	8821.1	6857.4	8301.2	8187.1	8628.2	9230.7		8	111.03
Q9RSR9	Oligoendopeptidase F, putative	0.897127		38766	52041	44819	48898	44197	53114	42951	47746	50744	47145	57011	38298	52941	42080	42547	45869		15	236.45
Q9RYM2	ATP-dependent zinc metalloprotease FtsH	0.897234		88957	113440	71407	78850	87227	76621	75681	96496	89132	94212	67155	82513	89034	73272	77553	92622		22	191.47
Q9RXE8	Peptide ABC transporter, permease protein	0.897681		27111	21515	22049	21513	18140	27316	22895	17675	25058	23824	23140	16665	25560	22601	16675	27173		4	103.08
Q9RXW4	Glycogen debranching enzyme-related protein	0.899344		4045.3	4772.2	2176	1909.7	2452.9	2789.8	3642	3224.5	4641.1	1994.3	2703.1	2210.6	4574.1	1895.4	3983.3	2958.4		4	27.866
Q9RWL9	Cell division cycle protein 48-related protein	0.905093		6362	8077.6	5828.2	5604.1	5522.5	6228	6365.4	6159.8	5727.7	5463.3	8156.1	5870.1	5472	6114.7	6882.9	6760.1		4	66.38
Q9RU73	Ribosomal RNA small subunit methyltransferase E	0.9075		2030.8	4096.5	1781.9	2056.8	2339.4	2079.1	2704.5	2572.5	2661.4	3024.7	1992.7	2134.6	2264.3	3490	2102.2	2910.7		5	37.241
Q9RUJ3	Phosphoglycerate mutase, putative	0.908692		2762.4	2378.9	3959.9	3272	4967.1	2104.9	2955.6	3295.9	3689.5	3419.1	3485.9	2736.5	3234.3	2420.8	2983.5	3761.7		5	64.503
Q9RSJ5	50S ribosomal protein L17	0.914914		136030	192660	80261	138520	195340	106900	90797	93808	119540	192550	86522	108840	132970	121020	105090	129570		7	30.681
Q9RTX4	Oligoendopeptidase	0.915497		20940	25443	23434	27703	20771	27191	27061	23923	24730	23745	28131	21637	26221	22483	24414	28807		12	89.3
Q9RVL1	tRNA modification GTPase MnmE	0.918496		11659	15013	10764	9497.6	9745.6	11231	13382	14241	11992	11817	11236	11143	14709	8947.7	12493	9156.5		9	119.03
Q9RSY3	DegV domain-containing protein DR_1986	0.919206		13091	22230	14281	14749	15869	16859	14728	14322	17496	15861	16398	15500	16283	15119	15052	18286		5	72.7
Q9RRA4	Iron ABC transporter, ATP-binding protein	0.919372		3381.1	4493.1	4782.4	5544.6	1833.2	5424.8	4949.3	7888	7052.6	3602	4611	5058.5	4999.8	4619	5712.8	4931.9		6	49.969
Q9RRJ5	1-(5-phosphoribosyl)-5-[(5-phosphoribosylamino)methylideneamino] imidazole-4-carboxamide isomerase	0.919642		11264	13378	14963	15975	14876	14244	13080	14661	13900	12639	15813	15414	14209	13789	15458	12639		9	57.172
Q9RWF1	Aspartate 1-decarboxylase	0.923986		7280.5	4372.8	5169.8	8965	6360.6	7238.8	9122.7	4840.1	6071.4	3141.9	7971.4	8393.7	5482.9	6241.7	5666.2	7300.6		3	28.941
Q9RU65	Bifunctional NAD(P)H-hydrate repair enzyme	0.929127		2795.8	5427.3	2308.4	1911.4	3531.3	2504.5	2876.8	4498.8	2748.5	3035.2	2957.7	4173.1	3078.2	3421.4	3340.1	4018.6		4	27.826
Q9RYG1	Response regulator	0.929545		17499	22199	15683	11276	15943	16915	17689	19744	19110	18098	16499	13051	17474	15133	17606	18823		10	96.586
Q9RXS1	6-aminohexanoate-cyclic-dimer hydrolase	0.930832		14012	20802	13399	13267	15030	15367	12902	17500	16067	15446	14282	12564	17275	11964	15337	14231		9	120.53
Q9RW16	Gliding motility protein	0.934677		38026	57365	27306	43102	48383	34910	35375	42275	47958	55300	34660	35680	40962	41416	39461	46397		10	102.01
Q9RT27	Acyl carrier protein	0.945178		175980	205420	187190	265980	209200	246840	147590	234920	219910	135650	265090	190070	218100	221850	219780	121570		6	108.66
Q9RUJ4	Uncharacterized protein	0.945805		40463	52426	32139	31035	43942	35711	35044	35346	37072	43558	31525	35551	34037	35826	37795	43757		10	183.06
Q9RXT4	Phosphoribosylformylglycinamidine synthase subunit PurL	0.946467		28342	34031	23331	20522	26962	25553	30240	28150	30019	30967	21050	22697	29766	22388	22820	32091		8	81.259
Q9RTR3	Uncharacterized protein	0.947431		27494	37299	26141	29489	36116	26740	26317	30485	29086	33643	27832	27876	25819	25713	30583	33235		3	26.231
Q9RVU5	Sodium extrusion protein NatA	0.948783		7240.5	7787.6	4147.5	2847.7	4432.2	3964	5678.1	8412.8	7466.5	6424.4	4610.6	5621.7	5584.8	5404.8	5934.2	6092.1		6	64.941
Q9RWG8	V-type ATP synthase alpha chain	0.95199		907320	1119200	623980	729320	749200	742800	790810	979600	1019400	951470	642220	656060	946300	778740	772110	939960		26	323.31
Q9RXP5	Glycogen operon protein GlgX	0.955429		64562	61287	56429	51990	43225	53879	50761	76091	58367	49583	63822	52979	69713	52682	54242	49766		14	323.31
Q9RRH9	Protein translation inhibitor, putative	0.978132		29862	17846	33527	35232	30064	34913	31148	12532	30831	17266	36582	27777	28907	29707	34849	17493		2	25.882
Q9RUN4	Aminotransferase, class V	0.985052		21406	18653	14698	13788	15710	16440	18906	18519	20764	18111	16404	13622	22069	14272	19983	14637		6	89.699
Q9RRF0	Peptidyl-prolyl cis-trans isomerase	0.986537		172400	196300	160940	147370	159460	181050	180830	143690	164600	167260	196320	149160	149910	157010	168470	192700		5	156.8
Q9RVJ3	Branched-chain amino acid ABC transporter, ATP-binding protein	0.99954		22212	29812	13949	15243	19661	15861	16530	28586	22115	26366	14295	18115	20509	19855	14583	24983		8	103.43
O32506	LexA repressor									453.38											3	4.2125
O83026	Phosphoenolpyruvate synthase					1946.1	2425.8				1940.4	2679		2539.5		3819.2		1668.4			4	21.799
O83030	Uncharacterized WD repeat-containing protein DR_1725			2481.2	3064.7	3125.6		2838.4	3271.3	1108.7	2285.2	2126.1	2342.1	2743.7	2340.2	2172.4		2683.4	2005.8		4	32.312
P56860	Phosphoadenosine phosphosulfate reductase			2434.6	1811.1	2790	1135.7	8887.2	9058.6	6773	7730.6		4247.3	3206.2	3057	3595.2	2792.7	3584.1	3455.4		4	11.995
Q46578	Phosphate acyltransferase			4165.9			3862	2905.2	4081.6	4317.7	5138	7395.3				3810.2	3510.2	3060.9	6481.3		5	20.909
Q9RR81	3-methyl-2-oxobutanoate hydroxymethyltransferase			13343	20462	12583	16974	14263	13385	16734	17954	18627		15731	12107	11127	15973	14168	19521		5	24.233
Q9RR89	4-diphosphocytidyl-2-C-methyl-D-erythritol kinase				1720.4																2	4.8273
Q9RR90	2-C-methyl-D-erythritol 4-phosphate cytidylyltransferase			1242.7	1430.2			2889.3	1577.2			1613.9			2104.3	1339.7		1361.5	1414.8		5	13.991
Q9RR91	Flavin prenyltransferase UbiX					6829.3		5366		5156.5		5942.1			5467.1	2949.5			5482.8		2	22.524
Q9RRA9	Uncharacterized protein DR_2585			2236.3	2766.1	1575.2	2067.1	1382.4	1927.6	1570.5	2610.7	2217.8	1039.6	2417.1	1378.9	1904.4		1612.6			4	12.112
Q9RRB5	Queuine tRNA-ribosyltransferase				51536	45728	47906			25599		36869									3	5.9897
Q9RRC1	Cyclic pyranopterin monophosphate synthase																		563.56		2	2.9239
Q9RRG7	C4-dicarboxylate transport protein																		1470.1		1	8.2538
Q9RRH3	DNA damage-responsive serine/threonine-protein kinase RqkA																		1010.6		1	9.055
Q9RRI2	Putative pre-16S rRNA nuclease														1058.9						1	17.962
Q9RRK5	Uncharacterized WD repeat-containing protein DR_2484			2971.9		4622.4		2773.7		4033.4			2803.1			2701.6	2651	2777.7			3	18.618
Q9RRL7	Acetyl-coenzyme A synthetase			1892.3	2202.5			2272.4	3234.9	4355.7	4555.2								2286.3		4	23.982
Q9RRP1	Isoprenyl transferase							1423.9													3	38.837
Q9RRU5	Homoserine kinase			2133.5	1342.9				4416	2505.9	2311.8			2237.1					1792.5		2	9.3705
Q9RRX9	Probable L-asparaginase																		490.1		1	3.2207
Q9RRY7	Uncharacterized metallophosphoesterase DR_2345																		470.42		1	3.5836
Q9RS06	Putative esterase DR_2321														842.61						1	2.3031
Q9RS37	tRNA pseudouridine synthase A																		420.68		1	13.333
Q9RS39	Macro domain-containing protein DR_2288							1315.9	1995.2		1140.1	1862.4			1308.1				1617.7		2	13.694
Q9RS45	UPF0102 protein DR_2282														843.75						1	3.505
Q9RSG0	4-hydroxy-3-methylbut-2-enyl diphosphate reductase			6701.3	6957.8		7026.2	5463.7	8405.7	5190	9282.2	6507.7	5747.3	8905.6	7223.9	7293.7	6317.4	7257.1	6938.2		5	72.174
Q9RSH2	50S ribosomal protein L34																		3071.8		2	4.9571
Q9RSH3	Ribonuclease P protein component				6427.9				3810.4												2	36.355
Q9RSH5	Membrane protein insertase YidC			7087.4	11658	7514.1	8963.8	11605	9173	9528.3	13520	12980	14486	8072.5		9266.3	8129.4	8598.4	6513.2		6	22.725
Q9RSJ8	30S ribosomal protein S11			118700	112880	106030		243980	100480	120370	141980	131240	243270	81568	156540	137260	166550	123660	174260		3	16.435
Q9RSQ0	Putative 3-methyladenine DNA glycosylase																		499.99		1	5.883
Q9RSS1	Uncharacterized protein DR_2053																	1082.2			4	16.479
Q9RSS4	50S ribosomal protein L33																		2003.8		1	2.3568
Q9RSW0	tRNA (guanine-N(1)-)-methyltransferase				1792.8	2710.1	2478.1	3121.6	2830.7		2518.9				2213.8	3306.8	1807.9	3164.2	2929.3		3	68.083
Q9RSY5	Thymidine kinase			3660.4	1170.1		2729.6	4269.1	3934.5		5606.6	4092.6	3908.1	3307.4	3174.6	4245.4		3825.6	2293.3		4	13.887
Q9RT03	Polyphenol oxidase			1407					2260.1	2055.3		1695.2			2276		2187.2				2	4.7374
Q9RT62	DegV domain-containing protein DR_1903			1408.6	1250.7			1622.6	1793.7		1322.4					1600.6	1245.2	1343.4	1436.8		2	7.8639
Q9RT63	ATP-dependent RecD-like DNA helicase			4033.4	3798	4405.5	3274		2983.1	3347.3	2530.9	2909.6	3640.5	3553.9	3456.6	3689	3463.6	3924.6	3279.9		5	92.46
Q9RT99	Ribosomal RNA small subunit methyltransferase H			4711.4	6739.4	2401.9	7352.5	5417.1	6566.5	3968.2	7654.9	7164.3	3737	6636.6		6829.3	4279.1	5700.9	4518.1		5	63.609
Q9RTE6	UV DNA damage endonuclease			2639.5	4240.8	2884.4	3262.7	2552	2692.7	2699.8	2392.8	2399.2		2187.6	1766.3			2386.2	2628.6		4	6.4576
Q9RTJ5	Anthranilate phosphoribosyltransferase			2593.9		1866.4	2562.5	2001.8	1793.8	1826.3			2463.8	2152.9		2048.6	2306.7	1748.2			5	34.706
Q9RTK2	Diaminopimelate decarboxylase			2188.3	2921.3	2021.6	2509		1291.8			2215.8	2365.6	3536.8		2820.2	2449.7		2409.3		4	15.102
Q9RTK7	Probable septum site-determining protein MinC													10193							2	3.7709
Q9RTR0	DNA mismatch repair protein MutL			4149.7	1049.1	2898.2	5188.2	2027.2	3614.2	2069	2931.7		1270.2		1596.3			3031	1784		5	35.45
Q9RTR6	tRNA dimethylallyltransferase			2456	3053.7	2502.8	1928.4	2579	2454.7	2586.4	2379.3	3247.8	2256.6			2543.3	2089.8	2388	2133.9		2	18.353
Q9RTR7	Glucose-1-phosphate adenylyltransferase															1125.9					3	7.5966
Q9RTS6	tRNA (guanine-N(7)-)-methyltransferase				2194.4								1946.2			2026.6	2023.8		1911.6		2	7.8836
Q9RTY5	3-isopropylmalate dehydratase small subunit 1			7382.8	1946	4845.4	7244.8	11285	11124	7153.4	9687.6	6429.4	2490.4	10590		4405.2	7733.1	4128.4	3774.1		4	42.475
Q9RU10	Glutamate racemase											551.33									4	6.2952
Q9RU48	Superoxide dismutase [Cu-Zn]			1489.8	2124.9	1528.3		2348.5	1765.5	1763.6	2682.7	2914.8	2670.6		1591.2	2044.7		1644	2418.5		4	10.552
Q9RUG6	[LysW]-aminoadipate kinase			2211.1	1089.8	3799.5	1966.9	2193.2	2674.5	2513.6	3615.1	1497.5	1345.5	1937.2	1728.1	1847.6	1847.4				3	19.62
Q9RUL6	Pyridoxal phosphate homeostasis protein																		617.12		1	5.1974
Q9RUL8	Pyridoxal 5-phosphate synthase subunit PdxT			1832.1	3407.9		1577.3		1166.8		847.63		1957.8		1944.8	1744.5		1068.1	1609.9		2	16.457
Q9RUQ2	Uncharacterized isomerase DR_1330			5778.9	3209.4	3723.8	3881.3		4924.5	2942.1	4466.1	5417.9	2172.4	5315.4	3886.5	5297.8	4728.9	5750.1	2647.1		5	103.64
Q9RUV6	Glutamyl-tRNA(Gln) amidotransferase subunit C			1274.3	1539.8	1962.2	2019.2	3238.5	3616.2	2168.9	2193.7		1609.4	1909.2		1326.2	1550.4	2113.9	1713.1		4	10.487
Q9RUZ0	Citrate lyase subunit beta-like protein							3182	5530	3671.1	5107								2048		4	16.083
Q9RV69	5-hydroxyisourate hydrolase							6074.6	4936.4	5327.3	5372.8										3	55.147
Q9RVA6	UDP-N-acetylglucosamine 1-carboxyvinyltransferase				1466.5				1453.1	1359.6			1319.8			1616.7		1974.8	1456.3		2	12.999
Q9RVC4	DNA repair protein RadA				2616.3	1627.8															2	4.0899
Q9RVC9	UPF0176 protein DR_1100											1830.9		1831.7	1728.8						2	4.3317
Q9RVD6	Tryptophan--tRNA ligase 2									537.59											2	6.0404
Q9RVE0	DNA replication and repair protein RecF				6765.9	5065.1	9092.8	4940.9	5828.5	4448.9	4255.8	6486.7	5298.6	6525.5	6215.5	5700.6	6386.9	6498.4	6475.8		7	42.005
Q9RVE3	Alanine racemase			2600.6	1951.1	2602.6				2257.3		2328.2	1697.8				2379.4		2055.5		2	34.32
Q9RVF9	Uncharacterized peptidase DR_1070			2878.1	3634.4	2783.7	3867.2		4048.7	3120.2	2439	2102.6	1957.1		2110.3	2305.4	2392.6		3058.5		2	21.752
Q9RVM1	Deoxyguanosinetriphosphate triphosphohydrolase-like protein 1															1334.9					2	33.937
Q9RVT3	Redox-sensing transcriptional repressor Rex			2889.5		3249.5		2436.5		3093.3		3733.7	3149.4	3217.5	2606.4		2562.3	3086.2			3	67.967
Q9RVT6	Probable dual-specificity RNA methyltransferase RlmN			4263.8	5731.7	3366	9109.6	4251	4088.3	3083.5	2903.3	2089.1	3527.1		2597.1	3251.5	2274.5	3103.3	2984.1		5	40.778
Q9RVX0	Ribosome-binding factor A			2561				5689.6	1517	2582	3386.9	1828.2	5047.3		1958.4		2630.9	2491.7	2386.4		3	14.392
Q9RVX8	Uncharacterized protein DR_0893																		4085.6		1	27.983
Q9RVY1	D-aminoacyl-tRNA deacylase													1336.2							2	3.1318
Q9RW02	Bifunctional protein FolD			126770	146250	132420		106360	129220	156740			119850	136700	128290			126290	140750		2	54.931
Q9RW44	50S ribosomal protein L31																		87508		1	5.7498
Q9RW93	Shikimate kinase																698.15				1	10.176
Q9RWB8	Cell division topological specificity factor			26952	10348			31639	31501	31223	29619		17612	22498		23785		30504	9880.5		3	33.788
Q9RWD6	Histidine biosynthesis bifunctional protein HisIE			4164.6	5899.3	2698.6	3202.1	3559.9	2995.5	2986.7	3792.9	4051.8	4485.5	3333.2	3031.5		3520.3	3123.2	4568.4		5	46.547
Q9RWD7	Imidazole glycerol phosphate synthase subunit HisF				1227.4			1059.5	1482.8			1094.5	1140.6		1091.6	935.59					3	11.169
Q9RWH9	Uracil-DNA glycosylase					2192.7				2338.5	2198.8										2	6.559
Q9RWM4	Phosphopantetheine adenylyltransferase				2279.2			1738.8	1615.7	1737.2	1795.7		1855.1	1477.8	1777.3	2408	1682.6	1761.8	1940.2		2	16.616
Q9RWN1	ATP-dependent 6-phosphofructokinase			3352.9	4408.4	3241.8	2206		2389.2	1704.7		4312.8	6329.8	3900	2643.4	5640.5	4966.5	4267.5	3977.6		3	25.106
Q9RWS9	ATP-dependent Clp protease adapter protein ClpS													524.06							1	3.3718
Q9RX20	Pyridoxine/pyridoxamine 5-phosphate oxidase				4095.6			4662	3634.7		3133.9	3967.1	4068		2994.6		4652.9				5	10.956
Q9RX22	Formamidopyrimidine-DNA glycosylase			3413.2	5979.1	3641.9	5567	5040.1	4791.1	3943	4205.8	2148.3	2943.3		2639.4	2896.9	2527.8	3281.3	4046.9		4	8.0224
Q9RX25	Pyrrolidone-carboxylate peptidase																				1	4.6571
Q9RX32	UPF0225 protein DR_0483																		953.2		1	6.0149
Q9RX51	Malto-oligosyltrehalose trehalohydrolase			3069.6	4429.7	2597.8	2092.2	2226.1	2474.5	3040.7		2376.1	2596.4	2179.8	1823.1	2389.3	1742.5	2122.8	3107.7		4	13.446
Q9RX54	Type III pantothenate kinase																		835.04		1	2.4401
Q9RX75	Crossover junction endodeoxyribonuclease RuvC				4374.4	2161		2087.8		2344	3496	2853.3	1444.8	1826.5	1849.6			3839			1	13.241
Q9RX89	Imidazole glycerol phosphate synthase subunit HisH																		1364		1	21.564
Q9RX91	Imidazoleglycerol-phosphate dehydratase																		880.16		1	4.1402
Q9RXG6	Cytochrome c-type biogenesis protein CcmE			1820.5	2998.2	1718.8	1400.2	4026.8	6923.4	3260.4	3168.6	1455.3			1391.3	1938.7	1777.4	1619.8	2653.1		5	21.147
Q9RXJ8	30S ribosomal protein S19																		188510		2	4.8182
Q9RXS6	2-C-methyl-D-erythritol 2,4-cyclodiphosphate synthase			2941.9	4668.6	1512.9		2337	2642.5	3376.3	4444.4	3276.4	1887.1	1666	1639.2	2896.7	1966.7	3399.6	2286.1		2	15.281
Q9RXS8	Protein ApaG														208170						1	2.2413
Q9RXV7	Nucleoid-associated protein DR_0199																		6401.4		1	34.339
Q9RXW9	Exodeoxyribonuclease 7 large subunit			1619				1343.1				1682.9				1510.7					4	9.6466
Q9RXZ5	Uridine kinase			8109	11634	10010	11750	9536.6	11553	10463	7542.7	7533.5		13572	10513	10772	10418	10955	11143		6	46.534
Q9RY63	Transcriptional repressor NrdR																104.96				2	2.6865
Q9RY65	50S ribosomal protein L27			21184	30058	19796		85940		23823	27814	24148	33257	20540	28094	25657	27558	22511	30928		4	9.8244
Q9RYB4	GTP cyclohydrolase 1																		664.44		1	5.7832
Q9RYH5	Kynureninase														310.88						1	3.9427
Q9RYL9	Alpha-2-macroglobulin homolog																1396.7		1084.9		2	5.768
Q9RYP0	Adenine deaminase				789.1	4136.9		2865.1	3465.2	3440.9	1910.2	3625.6	4503.4	3512.2	3357	3098.3	3987.6	4140.1	1769.4		5	26.033
Q9RYR5	Flavohemoprotein																		593.96		1	2.8584
Q9RYU5	N-acetylmuramic acid 6-phosphate etherase																3110.6	1443.6			2	40.783
Q9RYX0	Pyridoxal kinase PdxY			2148.8	2240.7		1900.7	1995.6	2510.8	2343.9	1971.8	2154.5				1843.2	1538.5				1	9.979
Q9RYZ2	Uncharacterized protein DR_A0161																				1	3.0979
Q9RYZ3	Phosphate import ATP-binding protein PstB			2433.9	4226.9			4432.5	4202.9	3570.1	3510.9	2509.2	2051.2			2490.1	1765.3	3209.7	4164.7		3	16.371
Q9RZ05	Imidazolonepropionase			2632.2	2760.1	3150.7	2538.2	1777.9		2466.5	2806.1	2487	2963.7	2747.6	2977	2708	2174.7	2677.8	2203.8		3	13.33
Q9RZL8	Protein NrdI			1328.7	1633			4190.2	1830	1668.2	1501	1073.1	1181.1			1319.5		1500.1	1451.1		2	3.537
Q9RZS4	Uncharacterized protein DR_B0040			5008.5		4684.3	2878	2170.3	2737.7	2708.4		4395.1	4902.9	6927.5	6010.3	3676.1	2928.7		3331.9		2	28.506
Q9RZU5	Hemin import ATP-binding protein HmuV			3584.7	5985.2	3843.4	6249.1	5782	4063.3	4776.4	4292.7	4806.8	5697.3		4625.7	4222.6	4879.2	4991.9	5579.5		6	41.01
Q9RZU9	Cobyric acid synthase			4243.7	5167.3	2682.9	2503.8	4529	4658.2	3645		4071.5	3638.7	3918		3754.6	2772.1	3151.6	4699.2		5	11.534
Q7DF77	Uncharacterized protein																		779.95		1	2.4081
Q7DF92	Uncharacterized protein																	1054.8			2	21.21
Q9RR64	OxrA-related protein			12167	13267		13663	8866.7	9667.6			12363	13506	12765	11841	9696.9	11176	12519	13077		3	3.5332
Q9RR65	Dihydrofolate reductase								3069.1	3193.8		2468									3	44.022
Q9RR68	Uncharacterized protein																		992.86		1	4.6445
Q9RR72	Uncharacterized protein			3070	4358.9			1735.8	1858.8	2581.3	2508.7		1807.8			3614.2	1271.1	2229.2	2249		2	13.864
Q9RR77	Cytochrome c oxidase, subunit I																		1281.1		1	15.048
Q9RR87	Uncharacterized protein			6089	7410.3	3977.3		6246.9	6512.6	8958.1	6941.6	5632	5123.7	3346.8	3574.6	4759.8	3299.6	1878.9	6139.9		4	32.594
Q9RR88	Molybdopterin synthase sulfur carrier subunit														5173.6						1	15.001
Q9RR96	Uncharacterized protein																		265.45		1	2.2956
Q9RR99	Oxidoreductase, short-chain dehydrogenase/reductase family			6041.2	9227.4	7185.5		6718.6	6251.7	6291.8	3874.8	8630.3	7186.6		9701.5		7154.2	8301.6	7592.3		4	114.79
Q9RRA3	Uncharacterized protein											1817.4									2	29.407
Q9RRA5	Iron ABC transporter, permease protein, putative						4256.4														2	3.8745
Q9RRA8	Exodeoxyribonuclease 7 small subunit																		4744.1		1	37.667
Q9RRB2	Uncharacterized protein														493.09						1	20.111
Q9RRB4	Ribosomal silencing factor RsfS						8759.4	4039.7		3583.2						6552.6					3	22.898
Q9RRB8	Transcriptional regulator, HTH_3 family			11363	15607	13052	15535	36268	36210	29261	13049	2366.9	2299.6		3114.7	6807.1	9495.5	10220	9935.2		2	17.78
Q9RRC2	Uncharacterized protein			23948	39790	20709	21298	24253	40732	30905	26096	19925	14374	12178	9890.7	29662		22442	20669		4	48.628
Q9RRC6	Uncharacterized protein			2885.9	2911.9	3295.9	2639.7	1922.6	2927.3	2596.2	2545.5	2535.6	2584.2				2980.1	2567.7	2800.9		2	38.203
Q9RRD2	Uncharacterized protein																		11239		1	21.004
Q9RRD4	Uncharacterized protein												327550								3	7.8332
Q9RRD5	Uncharacterized protein			1548.9	2346.6			3639.4	4234.7	3577.3	2372.9	2041						1713.9			3	3.281
Q9RRG1	Thiosulfate sulfurtransferase					1282.6		2120.9		1634.7	1969.7		1572.6			1414.8	1286.8	1281.1			2	2.3719
Q9RRH0	Uncharacterized protein			5072.6	4363.7	6303.4	6285.9	2606.9	2743.6		2650.4	3416.7		3577.4	3430.3	3558.3	3581.9	3505.9	3812.4		3	11.678
Q9RRH4	Uncharacterized protein																4095.5				2	58.009
Q9RRH5	Uncharacterized protein			7267.7	5434	5096.3		4758.4		4938.8						5023.9	5647.2	5904.3	6751		2	62.82
Q9RRH8	Uncharacterized protein			1369.2	1190.2			1001.4				1137		1076.2	1443.8		802.08	934.47			2	5.9736
Q9RRI0	Uncharacterized protein														2401.7						2	26.971
Q9RRI6	Uncharacterized protein				6113.4			4063.4		4529.5	5221.4				3815				4783.3		2	4.8718
Q9RRI9	Transcriptional regulator, sugar-binding, putative			1793.4	2512	1665.7	1777.7	1925	2103.9	1977	1952.1	1929	1275.3			2029.4	1903.1	2982.9	1833.9		3	17.107
Q9RRJ0	Uncharacterized protein														759.92						1	3.2067
Q9RRJ2	GGDEF family protein			2740.9	4404.3	2053.5	2339.8	2204.2	2973.9	2519.9	1272.3	3020.8	2238.7			2296.5	1821.5	2949.6	2902		3	13.572
Q9RRK3	Uncharacterized protein																				1	2.6322
Q9RRK6	Uncharacterized protein															820.95					1	3.3441
Q9RRK7	Uncharacterized protein			3110.3	3049.8	2220.6	2228.9		3704.8	2555.3	2186.1	2235.6	2627.7	2143.5	2200.4	2708.3	1999.5	2218.9	2968.6		4	31.336
Q9RRK8	Uncharacterized protein					1595.4		2072		2638.1	2199.6		1315.3						1836.1		2	9.602
Q9RRM9	Oxidoreductase, putative			4291.6							4262.4	4178.6	5531.1	6347.6	5352.7	4648.2			5488		2	97.741
Q9RRN5	Cation-transporting ATPase			1691.5		2144.8							2024.2	2046.2			2208.3		2305.4		4	15.593
Q9RRN7	Uncharacterized protein			1602.2	2445.1			2312					2075.4					1547.9	1753.2		2	13.537
Q9RRN9	Uncharacterized protein											353.31									1	3.9027
Q9RRP2	Uncharacterized protein			5155.6	2529.9	7927.2		7788.7	6323.7	8593.6	12217		18154	10501	5226.9	7083	7534	7534.7	10495		3	46.484
Q9RRP7	Uncharacterized protein			2787.6				6277.9	4714.2	5618.4	14029										2	4.9057
Q9RRP9	Uncharacterized protein			2826.1	3647.2	3248.2	3975.7	1854.9	3301.4	2364.8	2953.9	2406.5		4773.1	3447.7	2955.7	2602.1	1907.4	4064.3		3	12.42
Q9RRQ0	Endonuclease III											520.75							2009.4		3	10.216
Q9RRQ2	Uncharacterized protein			26245	16267	21965		12666	13646	15712	12133	30511	21773	22524	22056	22675	15504	15900	23671		3	67.052
Q9RRQ5	Nitrilase-related protein																		1955.9		1	6.0462
Q9RRQ8	Uncharacterized protein																		4098.8		1	62.66
Q9RRR0	Uncharacterized protein			2825.6	662	3005.9	1182.3	2414.8	2769.6	2334.9	2344.2	3321.8	1770	1755	2365.3	2899.5		1649.5	1489.8		3	10.985
Q9RRR6	Response regulator																		4804.5		1	33.421
Q9RRR7	Sensory box sensor histidine kinase			4095	4692.1	2746.6	2514.8	2061.8	2144.9	1892.2		3393.8	2424.6	3660.4	2704.4	2921.6	3012.5		4759.3		6	152.4
Q9RRS0	DNA-binding response regulator			9515.7	12087	7924.1	10137	9902.1	11782	11109	8958.9	9923.1		10371	8626.4	9186.6	7756.5	9840.5	8582.1		5	15.504
Q9RRS1	Uncharacterized protein			3074.1		3427.7	729.26	5217.8	5042.7	2546.9	3100.5						2899.7	3430.7	2946.8		2	22.867
Q9RRS4	Uncharacterized protein																		570.66		1	4.0026
Q9RRS7	CobW protein, putative			1896.9	2208.8	2561.5	2200.7	1477.6	2300.2	2663	2514.6	1963.6		3198.7	2503.4	2815.9	2303.2	2527.9	1690.1		4	18.184
Q9RRT1	ABC transporter, ATP-binding protein, MsbA family																		571.84		2	2.8267
Q9RRT5	Uncharacterized protein			2896.9				2268		2444.1			2071.6			1901.4		2043.9	2277.2		2	8.1916
Q9RRT6	Uncharacterized protein			1957.5	1958.2						1593.5	1954									4	6.8433
Q9RRT7	Uncharacterized protein						1649.2														2	9.9055
Q9RRU0	Na+/H+ antiporter, putative			1554.3			2115.9	1066.4	1760.4	1325.5		1763.2	1454.7			2188.7		1642.2	2058.6		1	7.6139
Q9RRU9	Phenylacetic acid degradation protein PaaA			1022	1556.8			948.58	2482.6	1644.1	1741.6					969.05					3	29.243
Q9RRV0	Phenylacetic acid degradation protein PaaB, putative							2842.5	5049.1	6065.2											2	34.906
Q9RRV1	Phenylacetic acid degradation protein PaaC			4271	4851.6	5536.8	1049.4	5322.1	5310.5	5553	3954.6					1401.9	857.84				3	22.305
Q9RRV3	Uncharacterized protein								683.58												1	3.3744
Q9RRV9	Transcriptional regulator, TetR family				1112.4		1285.9	812.23	2869	1539.8	1634.4	1087.4						1304.4			4	11.067
Q9RRW0	Transcription elongation factor			1442.9	687.53	3338.3		1555.7	1852.9	1341					1482.1	1412.6	1610				2	6.0651
Q9RRW8	Glutathione-regulated potassium-efflux system protein KefB, putative			1987.7			1707.8	2168.4		1740		2288.8	2675			1852.6			2782.8		3	14.463
Q9RRX0	Transcriptional regulator				5160.5			3996.5	3301.4	3199.8	4500.4					3888.2		3252.3	2851.9		6	13.479
Q9RRY1	Uncharacterized protein										6940.6					19532					3	13.04
Q9RRY4	Uncharacterized protein			1704				2371.2	2358.8	2752	2873.9	2883.3				2313	2481.5	3016.5	2711.8		4	15.294
Q9RRZ0	Uncharacterized protein														809.06						1	2.4192
Q9RRZ5	Uncharacterized protein				4652	4182.2	4353.2			2442.7		3703.7	3746.6			3893.7	3502.4	3450.1	3724.4		2	5.2618
Q9RRZ6	NADH oxidase-related protein				2748.8	2242.3	3001.5	2384.5	3067.1	3519.4	2949.3	2881.4	3065.5			2444.6	3009		2648.5		3	24.147
Q9RRZ7	DNA polymerase III subunit, putative			1440.2	1336.7			1398.7	1590.7	1140.2		1396.3				1399.3			1383.1		3	6.4343
Q9RRZ8	Uncharacterized protein					1981.6	2855.7		3780.2	1501.2		2314.7		2205				2322.2	2255.4		2	7.2134
Q9RS02	Response regulator											1642.5		1775							3	5.8377
Q9RS14	Uncharacterized protein																		348.74		1	2.7775
Q9RS15	Carbohydrate kinase, PfkB family																				1	6.6076
Q9RS18	Uncharacterized protein										4174.5										2	32.123
Q9RS21	Transcriptional regulator, MerR family			2297	2310	3803.3	4102.1	3657.2	5609.3	4007.2	4144.3		1961.5			2823.3	3131.1	3283.6	2176.6		5	19.025
Q9RS22	Uncharacterized protein				2514.2																2	5.0522
Q9RS24	Chloramphenicol acetyltransferase			1394.2		1332.6	1606	1361.5	1868.4	1556.4	1062			2523.6			1321.2	1425.1	737.67		4	8.5677
Q9RS25	Uncharacterized protein																		592.05		1	17.45
Q9RS28	GGDEF family protein			14180	8332.9	11122	7724.9	6206.3	13118	7326.5	10984	14932	4103.9			21009	7591.7	12630	7955.5		4	50.186
Q9RS29	Uncharacterized protein			8507.5	2123.9	10883			10619	3986.8	5446.3		9624.1				7685.2		4802.6		3	10.548
Q9RS31	Glucokinase					1498.1					1635.7	2495.3			1674.2						2	15.161
Q9RS32	Uncharacterized protein			3264		2734.9		3011.7	3947.7	3136.3	3809.6	2499.4	3001.1	3283.3		2520.4		2884.7	3181.9		2	19.934
Q9RS33	Periplasmic divalent cation tolerance protein						9707.1	12658	12859	9012.7	10995	7830.7	8167.5				7663.7	9000.9			3	21.828
Q9RS36	Cell wall glycyl-glycine endopeptidase, putative			2183.8				3117.1		2788.5	2351.1						2427.9	2260.8			3	3.5341
Q9RS40	Transcriptional regulator, AsnC family			6271.7	1449.5	6995.3		4860.2	5443.2	4017.8	6084.3	2104.1	6749.3	7528.9	7671.9	6692.7	5445.1	5045.6			3	46.564
Q9RS43	Manganese ABC transporter, ATP-binding protein, putative							1196.3													2	7.5342
Q9RS59	Aminotransferase, class I			9614.9	4142	3934.2	7947.3	10011	6518.2	1683.9	7120.5	3546.8	11168	7024.2	12050	9587.5		4384.9	6675.1		3	12.065
Q9RS63	Zinc metallohydrolase, glyoxalase II family			4205.6	3663.7		3124.3		3906.4	5089.4	6008.4	5444.9	3609.1	3533.6	4376.6	5096	4184.7	4619.1	3172		4	33.61
Q9RS77	Methoxyneurosporene dehydrogenase																		705.26		1	2.8839
Q9RS86	Ribosomal protein S2-related protein			1438.4	1978.9	1811.5	1023.5	1323.8	1993.6	1665.7	1649.5	1878.5	1524.5	1409.3	1429.7	1769.9	1689.5				4	40.524
Q9RS90	Uncharacterized protein			1784.5	2707.6		3892.6		2875.7		1848.9	2444.8	1825.9	2952.2	2168	2005	2608.9		2434.3		4	15.865
Q9RS92	Uncharacterized protein				5670.7	4513.8	6070.1	4509.8	4972.8	4426.1	2253	4682.7	5180.6	6301.9	5294.5		3724.4		4181.4		3	40
Q9RS95	Uncharacterized protein			9971.2	3095.4			5786.7	4098.1	3884.3	6129.8	4891.9	2523.2	4516.9	4846.5	4012.8	3223.2		2808.9		3	19.764
Q9RS96	Uncharacterized protein																		1515.3		1	27.49
Q9RS97	Uncharacterized protein																		1482		1	3.9871
Q9RSA3	Tellurium resistance protein TerZ			6012.3	4356.8		4895.5	7355.3	9094.8	6507.4		6185.1	5103.4			4746					4	92.191
Q9RSA7	Uncharacterized protein																		627.78		2	5.676
Q9RSA8	Uncharacterized protein			5336.8	8645.3	3748.5	4640.3	4047.6	6195.6	5788.1	4679.3	3920.5	3752.5	2971.3		2490.9	4250.8	5300.6	7376.8		5	32.175
Q9RSA9	Uncharacterized protein			3239.4	2270.8	2344.2		3292.5	2470.4	2934.9	4063.3		3044.1			3804	3639.4	3329.1	2593		2	8.4612
Q9RSB0	Uncharacterized protein														1375.6						1	20.032
Q9RSB3	Uncharacterized protein			1959.9	2358.1			2663.6	3544	1458.2	3835.4	2458.8			1766.6			1803.4	4872.3		4	40.269
Q9RSB4	tRNA (guanosine(18)-2-O)-methyltransferase			11071	9553.1	7828.7	10823	11867	5229.9	10018		10061	12751	9389.5	10653	9359	8396.6	7981.9	5855.2		3	10.037
Q9RSB6	SudD-related protein													3722.5							3	19.007
Q9RSB8	Uncharacterized protein																		24782		1	3.4629
Q9RSB9	Citrate lyase, beta subunit			4186		5119.8		3058.6		3930	3192.9	4969.5	3528.1		4828	3885.4	4742.1	2282.7	2744.6		4	31.094
Q9RSC1	MutT/nudix family protein																				1	2.6459
Q9RSC2	Uncharacterized protein								2527.7				3077.2			2315.7	2389.3				2	9.8785
Q9RSC8	ABC transporter, permease protein, CysTW family			5885.3	4126.6			5980.1	4312.8	6305.8	9937.3	4542.2	7086.2			5010.8	4777.6	5404.7	6764.7		5	29.857
Q9RSD2	Uncharacterized protein																		4828.6		1	67.607
Q9RSD8	O-acetylhomoserine (Thiol)-lyase/O-acetylserine (Thiol)-lyase			2922.9	507.47			2996.9	3295.1				3307.8			2927.9		2879.7	3240.4		3	72.702
Q9RSF1	Uncharacterized protein			2080.1			2217.2	3058.6	3446.3	2198.4	2850.8					1885.4	1852.3		1973.4		4	12.979
Q9RSF2	Uncharacterized protein																		2375.9		1	3.7351
Q9RSF5	Drug transport protein																	237.24			1	3.2518
Q9RSF7	Uncharacterized protein																		881.27		1	8.1368
Q9RSF9	Uncharacterized protein																	831.16			2	5.6464
Q9RSG5	Uncharacterized protein			5564.9	7395.1	6437.8		5580.1	6810.3	5896.5	5168.2	4365.4	4168.7	4151.2		3770					3	52.566
Q9RSG8	Uncharacterized protein			1225.1	1711.4			1658.6	1996.7	1829.3	1260.3	1475.5			593.14						2	5.7366
Q9RSH7	Uncharacterized protein			3200	3575.7	3067.5	4066.4	2818.9	4895.5	3149.9	2799.4		2508.9	3448.4		2857.1	3162.5	2965.2	3317.6		3	20.702
Q9RSH9	ABC transporter, ATP-binding protein						2060.9														3	15.864
Q9RSI0	Uncharacterized protein			2231.1						1717.5		2423.2	2283	3658		2079.2		1433.8			2	31.515
Q9RSI2	Uncharacterized protein			3935.9	6270.1	5196.4	7340	3025.2	2780	3116.5		5818.6	4970.9	5046	4368.4	4238.2	4138	3649.5	5907.7		3	106.27
Q9RSI3	Uncharacterized protein																		1593.4		1	28.441
Q9RSI8	Uncharacterized protein			2560.9	2805.1	2606.6						2482.4			3243.5	2061.4					1	12.969
Q9RSJ2	Uncharacterized protein			6830.5	3254	4742	6703.1	21629	8219.6	8542.9	8954.1	8718.7	8574.2	5177.5	6818.5	5421.3	7183.1		8802.2		4	13.072
Q9RSK5	Branched-chain amino acid ABC transporter, ATP-binding protein																		378.41		2	4.4146
Q9RSK8	Protein translocase subunit SecY			1690.6		1689.6	3271.8						1602.8	2017.8	1808.5	1981		1481.1			1	2.4002
Q9RSL6	Molybdate metabolism regulator-related protein			5326.1		7330.8	1598.7	4981.3	5816.2	3506.2	6015.4	5995.2	6275.7	7379.2	4831.3	7401.6	4706.7	7171.8	1979.7		7	115.68
Q9RSM5	Uncharacterized protein																		1359.5		1	2.6996
Q9RSM9	C-type cytochrome, putative			33551	21959		39324	54385	25720	40076	44397	42053	29937	12052	27555	34054	38897	21298	39943		3	43.334
Q9RSN3	Chalcone synthase, putative			3578.7	4888.3	3910.6			3070.6			3046.9		3095.7		3194.6		2386	3553.5		2	13.115
Q9RSN5	Ferripyochelin-binding protein			2151	580.47	1723.4			2267.1	1624.8	1938.4		3049.5			2387.2	2795.2	1753	2070.2		2	8.0018
Q9RSN9	Glutaredoxin, putative																		1965.3		2	3.0945
Q9RSP0	Glycerophosphoryl diester phosphodiesterase				1451.6		1385.5		1886.6		2099	1484.8									3	14.77
Q9RSP1	Uncharacterized protein																		335.72		2	5.843
Q9RSP7	Uncharacterized protein																		3305.2		2	6.1471
Q9RSQ1	Uncharacterized protein				6080.4		1782.3		4283.5	3775.3	3998.9	3960.8		3238			3355.2	3879.2	4570.7		2	13.847
Q9RSQ6	Alkaline shock protein-related protein			6760.7	2304.9		5664.2	4932.6	3512.2	5405.3	9498.4	4082		3735.8	6532.6	3230.4	3999.3	4352.4	6935.5		3	72.406
Q9RSR2	WD-repeat family protein			1979.6	2286.2			2754.1		2002.7			2241.4		2938	1816.9					4	27.662
Q9RSR6	Uncharacterized protein													1075.5							1	4.1902
Q9RSR8	Uncharacterized protein										694.84										1	3.8715
Q9RSS2	ABC transporter, ATP-binding protein, MsbA family																		1230.7		1	3.8202
Q9RSU1	Methylmalonyl-CoA mutase, alpha subunit, chain B			3569.2	3650	2508.3	1668.3	5439.2	9125.9	7780.4	6645.9	1530.4	1365.1	1784.7		2250.5	2105.2		4027.8		3	75.051
Q9RSU4	Uncharacterized protein			2387.8	2386.2	2064.5		2085.6	2341.9			2090.2	2068.1	1982.8	2063.7	2609.3					2	5.228
Q9RSV0	Uncharacterized protein																		1464		2	7.7848
Q9RSV8	Uncharacterized protein			2536.1	3993.2	2595.8	2009.9	2793.5	2798.6	2846.2		2782.9		2557	3589.4	2083.2	2171.1	1916.4	2776.8		3	16.931
Q9RSW4	Uncharacterized protein														1760.8						1	56.254
Q9RSW8	Uncharacterized protein																		5165.7		1	38.153
Q9RSX1	MccF protein, putative																		433.32		1	4.7978
Q9RSX4	Uncharacterized protein			6569.6	3758.6	4618.3		2264.9	3115.3	3237.4	2642	5569.2	4689		4565.9	6675.7	4023.3	4629.7	4930.4		2	11.336
Q9RSX6	Uncharacterized protein																		1025.8		1	3.198
Q9RSX9	Uncharacterized protein									154.5											2	6.3883
Q9RSY8	Uncharacterized protein			2487.4	1168.6	2500.3	3292.9	3195.3	3381.1	1865.2	1229.8		1796.4	4067.1	2943.8		3052.8	2352	1891.4		3	9.2298
Q9RSZ2	Uncharacterized protein				3767.7	2289	2324.6		2207.5	2338.1	2288	2028.7				2297.3	2499	2579	2809.2		2	25.695
Q9RSZ8	Uncharacterized protein																		751.52		1	8.5351
Q9RT00	Uncharacterized protein				2453.9			2269.9	1490.2			1912.5	2423.7		1868.2	2094.6					2	52.326
Q9RT04	Uncharacterized protein																		815.55		1	4.3142
Q9RT11	ADP-ribosylglycohydrolase, putative			2987.9	4982		4685.1	1930.6	2990.7	2892.8	1461	2526.5	3242	4113.2	3738.2	2784.2	2695.5	2296.2	3856.1		3	10.833
Q9RT12	Uncharacterized protein																		1419.7		1	5.0872
Q9RT19	Ferredoxin, putative			2464.4	1985.7	2151	1974.1	2075.3		1968.2	1714.6	3118.2	1671.6		2375.1	2940.6	2480.3	2621.1	2665.5		3	16.989
Q9RT24	Malonyl CoA-acyl carrier protein transacylase			29465	39950		33451	36904	48822	43043	44092	32228	32961	37102	33775	32503	34307	33179	35853		3	34.856
Q9RT25	Uncharacterized protein															233.68					1	4.4678
Q9RT31	Serine protease, subtilase family								3636.1												2	25.003
Q9RT33	Transcriptional regulator				842.79	2803.6		2670.3	1690.8	1516.2	1576	1773.3	1180.3	3080.7	2438.5		2796.1	2287.9	1282.9		3	18.016
Q9RT41	Uncharacterized protein														836.56						1	3.6603
Q9RT50	ATP-dependent DNA helicase RecG			3610.2	3111.6		3915.2	1494.2	2011.7					2701.2	2550.4	3156.6		1810.3	2064.6		4	16.465
Q9RT60	Transcriptional regulator, GntR family																		1268.1		2	40.474
Q9RT67	Uncharacterized protein			1613.3	2324.8	1923.2	1860.2	3036	2666.3	1222	3922.3	1848.2		2247.9	1109.2						6	24.759
Q9RT69	Uncharacterized protein														743.64						1	6.4522
Q9RT77	Uncharacterized protein																		988.18		1	5.6913
Q9RT79	Uncharacterized protein																	1109.4			1	5.862
Q9RT80	Uncharacterized protein			2008	2896.6	3657.7	3609	6487.5	3335.4	2656.7	2811.4	1992.1	2588.8		2251.6	2647.8	2893.9	2710.8	3478.3		3	15.058
Q9RT81	Transcriptional regulator																		2683.1		2	10.302
Q9RT82	Uncharacterized protein			1729.7	3257.8	1791.5		1929.1	2902.2	3444	2879	2201.3	1529.3	1760.7	2004.4	2015	1289.7	1804.1			4	27.819
Q9RT84	Uncharacterized protein																		747.34		1	3.974
Q9RT94	Chloromuconate cycloisomerase, putative			1544.2	3050.1	2731.8	1816.3	1861.4		3205.3	2663.4	2974.9	2593.6			2549.6	2149.4	2252.6	2754.1		4	60.372
Q9RT95	Uncharacterized protein																		1143.4		1	3.8337
Q9RT98	Uncharacterized protein			9903.4	10391	16923	11420	6399.7	11561	14132	14850	8007.2	16030	16229	10510		7953.9	9166.1			2	11.521
Q9RTA3	SUA5-related protein																530.59				2	9.3034
Q9RTA8	Organic hydroperoxide resistance protein				180530	109840	95048	146250	113930	95175	121210			91057	78418	91365	110020	102700	121930		3	77.394
Q9RTC2	Peptide ABC transporter, putative			5640.5			3311.5	3107.2	3573.8	4332.8	5802.1	6057.9	9448			6597.3	4481.4	4574.9	6470		3	11.602
Q9RTC3	Uncharacterized protein			4211.2	3533.4	4560.9	6451.6	6159.4	5177.4	3426	4178.8	5389.1	2828.8	5184.7	4461.1		4699.4	3053.1	3571.6		3	10.385
Q9RTC4	Uncharacterized protein																		1334		1	3.2004
Q9RTC5	Uncharacterized protein			4022.2	4717.2	4386.1	4259.1	4810.4	3675.6	3747	4516	2759.2	3756.2		3430.6	4138.1		3482.6			1	6.8368
Q9RTC6	Peptidyl-prolyl cis-trans isomerase			9821.7				12098	11113	5883.3							7011	6117.2	8845.6		2	13.061
Q9RTD1	Uncharacterized protein			1372.2	1999.5		1204	1044.2	981.91	1226.3	1167.3	1169.2		1463.9	943.71	1450.6		1538.7	1128.6		3	8.6331
Q9RTE2	Uncharacterized protein																471.83				2	4.3903
Q9RTE9	Uncharacterized protein			2514.2	5116.3	2804.6	3376.5	5058.3	2608.5		3516.3	3604.3	5307.2		4108	4226.6	4638.2	3498.3	3995.5		3	6.106
Q9RTF0	5-formyltetrahydrofolate cyclo-ligase													719030							3	3.2166
Q9RTF9	Uncharacterized protein			1353			1872.3	1187.7	2671.7	1180.5	2079.4		786.26								3	8.1989
Q9RTG1	Uncharacterized protein					7094.3	11623		5568.9		4646					2727.5	6142.6				2	21.294
Q9RTG6	Uncharacterized protein												1619.6								2	4.0741
Q9RTH1	Uncharacterized protein			9921.1	8701.8	9263	8695.6	8185.2	10886	9122.8	8433.6	7984.7		9404.5	8382.3	6699.1	7844.4	8239.4	10552		4	49.866
Q9RTH6	Uncharacterized protein					937.78	1164.8	757.25	1023.6					1269.8	1467.2	1030.3	1294.4				2	48.187
Q9RTH8	Uncharacterized protein																		383.45		1	3.3832
Q9RTI8	MutT/nudix family protein			2112	2737.9		3257.4	1744.7	2143.1		2579.1	2458.8	2583	3932.5		2749	2601.7		2873.1		3	8.4691
Q9RTK4	Periplasmic serine protease Do, putative			1828.3	3768.1	3456.7	3349.6	5182.5	5151.3	4363.6	4274.5			1937.3	1950	2071.9		2201.3	2585.9		4	119.14
Q9RTK8	Uncharacterized protein			2458.7	2720.4	1789.8	762.42	1459.4	2125.2	2346		2806.6	2126.4		1977.5	3288	1646.5	2270.2	2067.6		3	21.14
Q9RTL0	Uncharacterized protein																		2629.5		1	4.9797
Q9RTL3	LAO/AO transport system kinase								1047.5	1870.4	1918.7		1049.2				963.95	1266.5	1118.4		4	19.795
Q9RTL4	Uncharacterized protein			3324.2	3618.1	3321.3		3253.6	2511.8	2787.2	3737.8	3916	2652			3392.2	5579.6				4	25.987
Q9RTM8	Glycolate oxidase subunit GlcE																		1098.3		1	2.4682
Q9RTM9	Glycolate oxidase subunit GlcD			1669.6		1485.3	1976.2	1793.7	1785.6	1657	2179.1							1367.8			4	8.7562
Q9RTN0	Glycolate oxidase, iron-sulfur subunit																		421.54		1	5.6958
Q9RTN3	Uncharacterized protein									886.65				1694.6		1007.5	819.44				3	9.5615
Q9RTN5	Uncharacterized protein																		7552.1		3	3.5229
Q9RTP5	Extracellular solute-binding protein, family 5			2816.1	2745.8	2814.5		2788.6	4054.3	5460.9	3459.8	2234.7	2500.9				2497.4		3693.4		4	58.22
Q9RTQ0	Uncharacterized protein				5552.4		4143.3	33090	20566	14891	26853	4508.9	3735.5	3580.5	5894.6	5166.5	4738.8	6207.8	6549.4		5	40.015
Q9RTQ4	Kanamycin resistance protein-related protein																		1286.6		1	4.8829
Q9RTR1	Lactoylglutathione lyase-related protein				18159	13710		18744	16073	14865	15977	10829	15872		16754		15700	16498	15156		3	6.1068
Q9RTS1	Chromosome partitioning protein, ParA family														1846.3						1	13.373
Q9RTS4	Uncharacterized protein				4926.6				4213.3			3209.3									2	12.836
Q9RTS5	GidA-related protein					2366.9		1438.9	2197.6		3918.4		2964.7	3090.7		3574.3	2479.7		2589.3		2	10.695
Q9RTT1	Uncharacterized protein																		486.22		1	2.7724
Q9RTT3	Oxidoreductase, putative				1773.5		1976.4	1167.6	1379			1425.6									2	22.289
Q9RTT4	Uncharacterized protein			1378.3	2454.9	1991.7	1238.8	1705.7	1769.4		1939.2	1618.2	1157	1871.1	1471.4	1326	1470.5	1252.8	1387.7		4	17.058
Q9RTT5	Uncharacterized protein																738.93				2	29.473
Q9RTT8	Potassium uptake protein KtrB																	966.37			2	2.4505
Q9RTU2	Futalosine hydrolase																		1510.7		1	2.8584
Q9RTU3	Uncharacterized protein			5102.1	15033			1574.5	8415	6106.5	3582.2	7957.1	1086.7		730.27		3875.8	8237.5	1478.7		2	40.69
Q9RTU5	Stage V sporulation protein S-related protein			1333.8	1765.9	1718.2		3018.2	23176	2015.2	1978.6		1210.6			1156.2	1570.3	1256	1354.8		2	34.026
Q9RTV7	Nitrogen regulator, putative																		583.64		1	2.4952
Q9RTV9	Uncharacterized protein														665.37						2	3.701
Q9RTW2	Uncharacterized protein																				1	10.84
Q9RTX8	Beta-phosphoglucomutase-related protein																		1205.6		1	4.157
Q9RTX9	Hit family protein			20357	4837.6	14180	10192	12572	19348	31807		14788	9335.9	18804	18991	16391	16499	17804	13041		3	36.499
Q9RTY0	Ketoacyl reductase, putative			5744.5		6395	3315.2	7322.2	7503.3	5301.5	7110.4		4959			5432.6	6095.3	5290	4674.6		5	14.587
Q9RTY4	Uncharacterized protein										1668.4										2	5.1435
Q9RTZ0	Uncharacterized protein																		347.68		2	6.7626
Q9RTZ3	Oligosaccharide deacetylase, putative			3145.9	2662.3	2476.9		7443.1	4818.1	4459.1	5990.6	2641.8	2613.3	2770.6	2639.1	3326.6			3614.9		3	25.026
Q9RTZ6	Nodulin 21-related protein																993.09				2	3.1755
Q9RTZ7	Uncharacterized protein			4391.7	9049	11907	9846.6	6566	7021.2	9603.6	7235.9	8054.6	8922.6	19572		8281.6	10155	6038	9513.8		4	9.917
Q9RU15	ABC transporter, ATP-binding protein			4451.7	2953.8	5423.3		3733.2	4719.1	3956.6	4725.1	3536.7	4523		2668.9	4446.7	3356.8	4549.7	3662.7		4	39.78
Q9RU16	Uncharacterized protein			4039.1	4468	4211	3937.8	3615.2	4168.8	4300	4065.9	3024.3	3420.2	3963.6	4156.1	3556.5		3330.5	4522.5		2	22.367
Q9RU18	Uncharacterized protein			4107.2	4171	4162.2	4613.3	6022.7	4698	4747.7	6925.6	4515.7	5624.6		3629.7	5260.4	3908.3		6121.3		4	14.766
Q9RU25	Peptide ABC transporter, permease protein						1112.8		2538.4	2078		1078.1	2340.8		1207.7			2044.3			3	10.694
Q9RU31	Uncharacterized protein			3294.6	2553.6			2370.3	3177.6	2850.4		3325.3	3010.7			3599.1		3341.1	2888.6		2	5.4902
Q9RU35	Uncharacterized protein								1519.2												3	8.0483
Q9RU37	DNA-binding response regulator				3609	3837.5	4357.6		4282.1		3566.3		2952.2			3344.2	3578.3				2	15.15
Q9RU38	Uncharacterized protein																		627.39		1	3.7063
Q9RU40	Uncharacterized protein			12624	19137		10729	10370	10391	5231.2	5659.4	15094	14441	12864	10113	18819	11399	12508	14700		6	74.908
Q9RU44	FtsE protein			5233.5	6135		6108.4	2846.7	6097.8		5772.2	5087.8		3688.9	3623.9	5452.5		4659.1			3	10.451
Q9RU45	Uncharacterized protein														318.38						1	63.211
Q9RU52	Propionyl-CoA carboxylase, beta subunit, putative					1338.5	2534.5	11065	10661	17436	11810		1392.6	1672.4	1567.5	1746.7	2285.8	2036.5	2903.4		10	105.44
Q9RU55	Uncharacterized protein			7886.8	10172		10711	44844	16199	34889	34740	7276.6	7750.2				8123.3		9242.5		3	13.317
Q9RU59	Uncharacterized protein			2656.9	2141.3	2317.9		2552.3	3810.3	3098.7	3122.2	3531.1	2015.9	2793.2	2940.4	2875.7	2221		3465.3		5	34.025
Q9RU60	Acetyltransferase, putative																	468.42			1	3.5638
Q9RU63	Uncharacterized protein																		240.8		2	8.6215
Q9RU64	Uncharacterized protein										413.77										1	3.6419
Q9RU66	Uncharacterized protein			2076.2	1043		1927.9	3252.4	2264.4	2501.4		1923.7		1294.7	1489			1490			4	15.829
Q9RU67	Uncharacterized protein			5126.2	3961.9	5655.9	2764.5	3795.5	5195.8	6496.3	7861.7	3704.7	4627	2813.8		3578.6	4232	3886.6	4144.5		3	60.501
Q9RU76	Acetolactate synthase			3398.6	3282.5	2942		2524.9	2265.7	2679.4	1840.2	2242.8	2498.9	2964.2		2809.4	2596.1	2683.3	2605.1		6	31.263
Q9RUA6	Lipase, putative																		1883.3		1	24.655
Q9RUB3	Uncharacterized protein							4311.8		3444.9	4169.7		5766.8						4550.9		2	7.5521
Q9RUC4	Uncharacterized protein			5285.7	2012		4791.6	20125	7633.1	3658.6	13538		7396.9	4482.9	3026.9	4860.1		5322.7	4349.3		3	24.306
Q9RUC8	Uncharacterized protein			36992	49064	32725	32728	24961	35165	12080	30963	55620	33509			55656	37270	71345	34524		6	16.998
Q9RUE5	Uncharacterized protein			662.05					496.84												2	8.1616
Q9RUE7	Uncharacterized protein			6365.4	7039.6	8260.5	12464	4590.6	4018.4	3564.6	6473	6830.9	9656.2		5788.1	7003.6	7803.6	7727.9	6569.7		3	38.042
Q9RUF4	Uncharacterized protein			3953.9	6303.9	4386	6770.8	6991.6	7175.2	5144.1	5672.4	4118.8		5662.3	4227.8		4558.1	4646.7	3907.9		3	53.588
Q9RUF6	Metallo-beta-lactamase-related protein			3018.4		1151.7	2075.9	1337.6	1463.4	2067.8	2018.6	1910.1	2509.1	2486.4	1498.5	1999.8	2027.1	2453.5			4	50.776
Q9RUG1	Uncharacterized protein			5960.2	9634.6	5433.6	5041.2	7027.7	5682.5	4848		7868.3	8289.2	3689.4	7350	4418.9	3699.9	5103.3	6617.6		4	35.883
Q9RUG3	Uncharacterized protein			3172.9	3395.4	2747.5		6203.2	4091.7		10523	4202.3		4248.4		3452	2745.6	3276.6	3665.8		3	34.615
Q9RUG7	Antibiotic resistance protein			4660.7	6278.3	4024.7		2864.2	5042.4	4879.6	3520.8		3111.9		4007.7	2968.2	3683.7	4457.3	4419		3	11.109
Q9RUH0	Uncharacterized protein				1638			997.73	954.53		1128					929.91					2	6.7708
Q9RUH7	Uncharacterized protein			3575	3944.3	3958		1896.7	2981.6	2882.7	2626.5		2796.6	4268.9	2816.7	3793.5	2617.7	3120.8	3075.8		5	92.653
Q9RUI0	Uncharacterized protein			6920.5	1594	4353.2	4438.6	16674	13627	11963		4660.9	4918.8	3547.3		3172.4	4121.3	3019.9	4818.9		3	67.068
Q9RUI1	Uncharacterized protein							1981.5			1612.3		1075.4						951.66		2	7.1966
Q9RUI2	Uncharacterized protein			3612.3	5967.3	3383.3	8228.1	5382.2	5848	5348	6612.3	3996.4		3719		3489.9		4999.9			3	29.358
Q9RUI4	Transcriptional repressor, TetR family			4791.1	6497.7	5285.6	4964.7	5781.4	7034.4	5201.3	6034.3	4728.1	3997.5			5765	5113.3	5023.5	5748.9		5	53.196
Q9RUJ9	N-acetylmuramoyl-L-alanine amidase, putative			1366.8	1354.2		1498.1	4113.3	3447.2	2286.5	2428.3		2211.2	1525.3	2356.9	1977.4	2033.6	1616			5	89.289
Q9RUK1	Uncharacterized protein			2177.2	2613			3307.6	2274.1	2209.3		1580.4				1681.1		1810.6	1812.8		3	8.3383
Q9RUK5	Transcriptional repressor, TetR family			3394.2	5694.9	4024.3	1719.9	12520	13197	12435	9121.5					3500	3531.8	2664	2516		5	143.44
Q9RUL1	Metal binding protein, putative			881.83				649.54		1114.5	2654.5	906.84				710.26					3	7.3126
Q9RUL2	Uncharacterized protein			3764.2	1848.6		3707.4	12389	5209.4	9702.4	11467	2585.2	2770.5		2424.9	3403	2896.6	2997	4382.5		2	9.6677
Q9RUL3	Uncharacterized protein			4782	2630.8		2619.5	4625.5	8630.1	4167.6	5455.1	4394.1	3467.6	3069	2705.2	2893	2588.2	2351	3327.9		3	76.201
Q9RUM1	Uncharacterized protein			8019.5	3522.8	6238.6	6990	9161.7	8084.3	7234	7937.6	9728.3	6521	6668.6	5398.7	8712.2	7895.7	6976.8			7	33.526
Q9RUN1	Apolipoprotein N-acyltransferase			1974.6							1832.5		1736.4			1469.8	1262.9		1665.7		3	16.856
Q9RUN2	Dihydrolipoamide acetyltransferase-related protein						2392.3		2916.2								2608.4	2941.3	4118.3		2	4.5698
Q9RUN8	Peptidase, putative			657.21	1198.7			864.47	1080	875.7		1007.5					676.38		919.3		2	4.4686
Q9RUN9	Uncharacterized protein			2402.8	2284.4	2055.5	2668	1749.5	2730.2	3218.4	3764.4	1801.3	2383.7			1612.7	2068.9	2261	2629.6		2	21.451
Q9RUP4	Uncharacterized protein					8610.1		3206.3	4617.7	7332.2	7777.3	1487.7			7426.7			7584.7			3	23.066
Q9RUP9	Beta-N-acetylhexosaminidase			4274.6	6318		4271.9	3372.3	4343.6	4702.5	5093.5	3510.2	2743.9	3894	4238.1	3502.1	4297.9	4223	3742		4	14.076
Q9RUQ6	Carboxymethylenebutenolidase-related protein				2415.2	1918.6	2388	1973.4	2147.3			1566.9		1784.2		1605.1		1796	1995.6		2	6.5232
Q9RUR3	Uncharacterized protein			1457.9	2442.8	2244.7			1928.6	1502.1	1503.2	1328.1	1204.8	2410.9	1516.7		2093.4	1877.7	1294		3	9.2906
Q9RUR5	Uncharacterized protein										11764										1	4.6652
Q9RUR9	L-allo-threonine aldolase							2594.8				3594.9	4427.6				2382.2		2730.6		4	7.7726
Q9RUS4	Protease, putative			3035	5732.4	4133.1	5683.7	8420.6	18853	14238	9668.2					2488.2	2664.4	3125.6	3653.8		7	33.331
Q9RUS7	Spermidine/putrescine ABC transporter, periplasmic spermidine/putrescine-binding protein			3172	303.37	2362		4246.4	2852.6	2167.3	4499.3	3539.7	3765.6	2483.5	2267	3194	3498.5	2499.5			5	16.451
Q9RUS9	Spermidine/putrescine ABC transporter, permease protein																		872.35		1	9.4714
Q9RUT0	Spermidine/putrescine import ATP-binding protein PotA			2539.7							1566.5	2735.3	2870.3			2257	3313	2832.4			4	47.815
Q9RUT1	Uncharacterized protein			2475.4	3235.5		2773.9	2963.3	4354.4	5630.2	5511.4	2118.6	2592		2529.8	3085.1			2955.1		4	160.57
Q9RUV3	Homoserine dehydrogenase														2581.4						1	4.5537
Q9RUW7	Uncharacterized protein			3013.3	4871.6	2265.8	2155.7		1036.3			3798.2	3183.6	1597.4	2037.1	1513.2	2260.7		2408.2		2	72.83
Q9RUX1	DNA helicase, SNF2/RAD54 family			8976.6	9046.1	9111.9		5867.4	6593.3	8234.4	7697.7	7380.9	14339	9364.9	10187	8502	7469.3	7904.3	9346.6		5	118.04
Q9RUX3	L-sorbosone dehydrogenase										617.11										3	4.7829
Q9RUY1	Uncharacterized protein								1852.5	1723		1567.4					1421	1496.1	1627.9		2	12.162
Q9RUY6	Uncharacterized protein			1795.3	1687.7	2232.1	1647.7	3250.7	3471.1	4741.4	1558.9	2795.6	1012.3		1133.8	2111.5	1938.2	2001.4	3294.4		4	7.0437
Q9RUZ1	MaoC-related protein															895.19					3	11.565
Q9RUZ2	Homocitrate synthase																		366.22		1	8.1182
Q9RV00	Uncharacterized protein			3474.2	4382	3561.1	4472.5	1943.6	3787.2	2736.2	2948.1	3057.5	3098.3	2618.6	4031	3769.5		3513.9	3425.9		5	94.435
Q9RV05	Mannosyltransferase, putative			4206.9	5897.5			2520	4009.7	4782.1	3282.7					4063.5	3166.4	4760.6	3048.8		3	16.906
Q9RV07	Multidrug resistance protein-related protein																		824.48		1	3.2538
Q9RV08	Polysaccharide deacetylase, putative						1376.6														2	8.7007
Q9RV09	Uncharacterized protein																		804.12		1	6.2406
Q9RV10	Ferrous iron transport protein A							830.96		1642.1	2191.8								827.87		2	4.9082
Q9RV14	Uncharacterized protein				1622				1607.9												1	8.7872
Q9RV15	Acetyl-coenzyme A carboxylase carboxyl transferase subunit beta			4824.1	7047.7	4409.1	6553	9354.7	8169.3	6976.1	9351.2	7422.3	8427.7		7439.4	6873.1	6517.1	8059.1	9306.3		6	49.517
Q9RV17	Serine/threonine protein kinase, putative													2952.7							2	7.0528
Q9RV21	Bacterioferritin comigratory protein			1473.2		4051.4	4886.8	4004.7	5581.9	2785.5	3532			3705.4	3980.6	3251.4	3644.6	4822.3			4	63.458
Q9RV29	Uncharacterized protein																		203.74		5	9.9937
Q9RV38	Uncharacterized protein				2879.7	3087.5					1831.3	2401.9		2563.5	2120.2	2455.4			2333.1		1	40.897
Q9RV39	tRNA nucleotidyltransferase/poly A polymerase family protein																		4361.2		1	2.3905
Q9RV42	Permease, putative									340.16											1	37.648
Q9RV47	MazG protein			2125.3	1614.7	1846.6		2305.6	2474.7	2367.9	3612.6	1943	1112.2			1957.8	1714.1	1820			3	4.8142
Q9RV52	Uncharacterized protein																1293				2	3.2635
Q9RV61	Uncharacterized protein			1606.7	919.45	1598.8		1348.9	1858.7	1413.6		1497.6				1618.8	1282.1	1650.6			3	18.61
Q9RV63	DedA protein																		626.03		1	2.9035
Q9RV73	Transcriptional regulator				3106.2		2820.4					2098.1		2050.7	2683						2	6.347
Q9RV82	Chorismate mutase/prephenate dehydratase					3818.2				2446.7			3172.6				3952.3				2	22.775
Q9RV86	Uncharacterized protein										714.86										2	5.3328
Q9RV88	Glycosyl hydrolase, family 13				3671.9	3309	2813.3	3108.5	3631.5	3274.5	3461.9	3098.2	2433.5		3013.4	2964	3053.2		3381.7		3	22.24
Q9RV89	Uncharacterized protein					1947.7	2830.3	4915.2		4728.1			1680.1			1465.9					2	24.729
Q9RV92	Uncharacterized protein			6862.3				6315.4	6161.9	5752.7	6254.6	5970.8	7100.1	8532.5		6866.2	5214.3	7665.1	5598.1		3	7.6059
Q9RVA3	Single-stranded-DNA-specific exonuclease, putative				2477.3			1264.5	1788	2091.3	3043.9	2214.3	1998		2542	2279.4		1701	1777.3		5	32.202
Q9RVA4	Uncharacterized protein																		465.01		1	12.091
Q9RVB0	Uncharacterized protein							1273.8													3	4.6498
Q9RVB1	Uncharacterized protein														218.58						2	2.3909
Q9RVB8	Transcriptional regulator, MerR family						1716.8		2135.9								1630.9				2	6.1634
Q9RVC5	Uncharacterized protein				5076.6				7101			4002.3		3749.6	4169.5	3035.8					2	43.174
Q9RVC6	ABC transporter, ATP-binding protein, EF-3 family			1781.6	2087	3001.4	1418.9		1031.5		2254.9	2415.1	2108.2	2129.7	2021.2	2400.8	3291.3	1824.1			5	41.772
Q9RVD2	Phosphoglycerate mutase, putative																		1127.9		1	28.641
Q9RVE1	Uncharacterized protein				9184.1	9693.5				7404	5978.5		8577.6								3	15.766
Q9RVE4	Uncharacterized protein			1270.1			1438.9	1536.7	1858.5	1446.3	1293.4		1293.4			1186.8	1261	1473.8	1548.8		3	7.2458
Q9RVE8	Transcriptional regulator, TetR family			1343	1274.3			1788.5	2324.5	1981.3			1265.1	953.44				1048.8			2	21.26
Q9RVE9	Uncharacterized protein					5027.7	4849	4982.1	4179	4574.7	3271.6		4202.5		3307.1		4025.9				4	8.4539
Q9RVF1	Antibiotic biosynthesis protein LmbJ, putative			3868.6	4087.6		2879.8	2182.6	2800.9	3330.4	3267.9	3481.6	4473	3308.5		3625.6	3966.2	4101.5	4370		3	31.349
Q9RVF3	Cell wall synthesis protein, putative														10838						3	3.2638
Q9RVF4	Uncharacterized protein														1615.3						2	26.761
Q9RVF7	Acetyl-CoA acetyltransferase			3009.7	4417.6	3193.8		8436.9	6231	5364.8	6899.6	1601.3	2979.5		3506.5	2685.5	3095.5	3342.9	2826.5		5	14.485
Q9RVG9	Uncharacterized protein																		829.82		1	2.7117
Q9RVH1	Uncharacterized protein																		814.86		1	2.2904
Q9RVH2	Phosphinothricin acetyltransferase, putative																		837.66		1	24.867
Q9RVH6	Hydrolase, putative			4051.3	3165.9	3483.9	3025.3	2783.3	3043.7	2635.1	2814.6	2337.5			2634.5	3356.3	3579.9	2428.3	1358.2		3	27.123
Q9RVH7	Uncharacterized protein																		721.32		1	7.1837
Q9RVI8	Uncharacterized protein			1472.7		1899.4		2378.6	2298.3	944.69	2496.4	1799.3	2134.5		1602.4		2033.8	1650.1	1297.6		5	75.045
Q9RVJ2	Branched-chain amino acid ABC transporter, permease protein				4812.1		4160.1		2620.3	2917.8		3638.1		5110.9	4093.4						2	41.99
Q9RVK1	Oxidoreductase					1196.4		2142.6			3013.1		2931.3								2	23.452
Q9RVK5	Uncharacterized protein			4131.6	4616.5	4332.3	5740.5	4652.9	4335.2	5075.8	4056.4		3542.9	3877.8	2952.4		3341.3	3497.6	5341.4		3	15.928
Q9RVK6	Uncharacterized protein			17852		26100	30808	23998	51137	41078	24781	23164	17774	16737	19992		29564		37855		4	78.02
Q9RVK7	ATP-dependent zinc metalloprotease FtsH			3999.7	1685.1	6540.7	7755.9	4117.5		4689.9	4004.3	5201.2	6008.5	10691	4721	7908.4		5882.2	5066.2		4	7.7293
Q9RVM5	Uncharacterized protein																		1275.4		1	2.2369
Q9RVM8	Uncharacterized protein			2343.2	3851.4			1765.1	3199.9	2179.9	1821.2		1707	3663.3	2874.4	2177.4	1456.8	1960.7	2379.5		2	17.495
Q9RVN2	Uncharacterized protein																		1519.2		1	62.279
Q9RVN3	Uncharacterized protein			10432	15383		13796		13642	11471	14465	8980.9	13769	14376	12704	11387		12465	12701		3	41.441
Q9RVN5	NADH oxidase				3181.4	2947.2		1807.9	1563	1646.4	1355.5	3060.7	4700.3	3726.3	3452.3	3773.4	3177.3	2442.8	3361.7		7	14.849
Q9RVN6	Aminotransferase, class V			3998.7	4368.6	2918	4362.3	1770.4	2513.3	2313		4125	3074.1	3682	2056.4	2127.2	1595		3398		5	41.994
Q9RVN7	Acetoin utilization protein, putative			3599.3		2404.7		2644.5	4019.2	5883.8	4841.2	2358.5	2293		1358.3	3316.9			4113.3		4	23.282
Q9RVQ4	Methylenetetrahydrofolate reductase																				1	7.0806
Q9RVQ8	Carboxypeptidase-related protein														15805						2	7.6642
Q9RVR0	Uncharacterized protein																		1071.9		1	3.3903
Q9RVR1	Ribosomal large subunit pseudouridine synthase, Rlu family			3179.6	3603.8	1980.3	2226.5	2323	3617.4	2749.1		3439.9	2540.1	2232.7	2114.9	2288.9		3437.4	3333		2	21.03
Q9RVR7	Uncharacterized protein			1997.4	1272.5	1781.2	2269.7	8162	8148.2	6842.3	7451	1736.1	2164.3	1523.6		1934.3	1983.4	2185.4	1424.6		2	51.457
Q9RVR9	Succinate dehydrogenase, hydrophobic subunit SdhD, putative																		215.2		1	5.882
Q9RVT4	Uncharacterized protein			17734	22084	10076		19022	13217	16752	19146	17171	17295	12885	16018	13928	15075	12550	17959		3	75.716
Q9RVT7	Phosphatase, putative				565.81			454.96		514.29	740.7					629.06	448.09				2	6.7514
Q9RVT9	Alpha-amlyase			28270	14384	17350	5471.9	6458.3	15829	12625	10808			51071	15848	49622		11949	13635		5	62.98
Q9RVU0	Polyprenyl synthase																		2309		2	3.2566
Q9RVU9	Uncharacterized protein							1948.6													2	6.2395
Q9RVV1	Trans-sulfuration enzyme									957.74											2	8.9471
Q9RVV4	MoxR-related protein				3386.2						4617.8	3013.8		3134.2							4	21.249
Q9RVV8	Uncharacterized protein																		2926.9		1	41.777
Q9RVW1	Cell wall protein, putative			3587.2	3574.8	3725		4805.6	5593.9	3313.7	3949.2		3226.2	3906.6	3213.1	4450.9	3573.5	5146.8	2912.9		5	75.678
Q9RVW9	Uncharacterized protein																		3164.5		2	5.1191
Q9RVX1	Uncharacterized protein										658.83										1	2.6502
Q9RVX4	Uncharacterized protein								1243.3					1381.3							2	4.7104
Q9RVX9	Sensor histidine kinase																	1122.8			2	20.257
Q9RVY9	Cation transport system protein, putative																		2881.7		1	33.747
Q9RVZ0	NADH-ubiquinone/plastoquinone subunit, putative			1699.9		1702		1160.2			1204.2	1802.4	1330	1667.2	1424.5	1890.6	1607.8		1657.1		1	12.779
Q9RW03	Lipopolysaccharide biosynthesis protein-related protein			2844.7			3737.1	1452	3834.9	2888.2	1063.2		2186.5		2533.9	2607.5	2807.4	2047.7	3192.7		3	21.489
Q9RW07	Phytoene synthase																		522.78		1	13.112
Q9RW09	Sensor histidine kinase				1501.4				5550.1	3052.7		6408.1		8243.5	5547.8	4932.6					2	9.359
Q9RW13	DNA polymerase III, epsilon subunit, putative			1288.1	574.42		460.58	1700.6	1913.9	941.55	2878.3	1819.5	1769.3		2508	1577.9		1295.3			4	13.844
Q9RW15	Uncharacterized protein			8050.4	2826.9		5097	8621.9	7732.6	4679.9	9943.9	8983.7	8609.8	8911	6506	11002	6313.7	9022.4	5874.9		3	6.3639
Q9RW22	ComA-related protein						5514	5522				4936.2	11145	3404.8	5754.3						4	29.09
Q9RW25	Uncharacterized protein			3075.6	2549	3027.6	2838.4	2190.2	2668.3	2498.1	2692	3121.9	2614.3	3926	2521.5	3308.5	3821.7	3547.1			6	25.11
Q9RW33	Uncharacterized protein														1877.8						2	5.2352
Q9RW37	Uncharacterized protein				7551	7544.8		6222.3	6658.6	7649.2	5574.8	6867.3	8707.2	11159	9616.4		9246.9	8004.8	9239.3		3	22.508
Q9RW42	Hydrolase, CbbY/CbbZ/GpH/YieH family			3881.1	3532.3		4519.4	3950.1	4288.4	4009.1	3444	4118.8	4142.6	4697.5	3517.5	4357	4534.1	5123.1	2974		2	34.808
Q9RW54	Transcriptional regulator, GntR family			2932.6		4049.8		7625.6					4052.3			4086.2	3364.3	3757.8	3748.9		3	7.8379
Q9RW64	Sec-independent protein translocase protein TatA														899.7						1	4.4481
Q9RW66	Uncharacterized protein														494.66						1	22.03
Q9RW69	Uncharacterized protein			18618	11485							6903.5	16272			6102.4			8039.2		2	66.461
Q9RW71	Acetyltransferase, putative			2561.8	3260.7				2707.3	3011.2		2047.8			2488.2	2975		2928	3079.8		3	6.0403
Q9RW72	Uncharacterized protein			8720.5			21519	34448	15822	14958	30661	11939	25025	18454		11876	22028		10955		5	35.75
Q9RW76	Uncharacterized protein			732.12					483.62												2	3.609
Q9RW78	Chloride peroxidase, putative																	236.74			1	2.7997
Q9RW79	Uncharacterized protein						4646	3927				3030.9			3292.6	3349.9			3907.4		4	7.0379
Q9RW87	Uncharacterized protein			3017.1			4812.9	8055	6181.3	6871.7	10938		5517.8		8038.3	3130.4	5853.9	4111.4	5040.3		4	35.034
Q9RW89	Uncharacterized protein			2156.7	574.96			3204.7	3176.5	2592		1753.4	1367.7			1248.3	1350.5	1695.7	539.97		2	4.837
Q9RW92	3-dehydroquinate synthase				642.87				495.87	661.16	784.16							536.68			3	4.1508
Q9RWA0	Uncharacterized protein			2203	2639.1	2786.3	1938.1		1902.5	1639.4		2117.3		2124.6	2283.4		1846.4	2086.8	2544.7		4	8.311
Q9RWA3	Uncharacterized protein			36838	60533		55724	32345	40644			45871	37299	55852	42147	43496	30917	40520	33681		3	3.3967
Q9RWA6	Uncharacterized protein			6048.4		6570.1	7274.1	2379.8	3911.6	4587.6	2672.7	4789.2	5631.4	7086.1	5028.4	4622.9	5178.2	5673.2	3652.1		4	104.87
Q9RWA8	Uncharacterized protein								4170.6	3950.4	4155.8	1986.7		2205.7			2620.9				3	76.818
Q9RWB3	Uncharacterized protein				2165			1492											1830.6		2	5.0736
Q9RWC4	Periplasmic serine protease, HtrA/DegQ/DegS family				1750.6		1993.7		1601	1682.2	1037.2	1353.1		1585.4					2124.6		4	15.158
Q9RWC9	Drug transport protein, putative																		2555.4		3	6.6573
Q9RWD0	Uncharacterized protein			4786.6	2265	4436	6925.8	4356.6	4500.8	3864.9	4703.7	2040	2679.3		3572.5	3618.8	3120.9	3524.1	3284.6		6	69.91
Q9RWD2	Uncharacterized protein			1741.7		992.95			1470.9	1994.7		1656.6				1723.8					2	3.0174
Q9RWD3	Uncharacterized protein																		111.05		2	4.6022
Q9RWE0	Hydrolase, CbbY/CbbZ/GpH/YieH family			4326.7				3189.5	3216.3	5963.7	4397.6	2731.8	3325.2			2214	2351.8		3887.1		4	23.139
Q9RWE2	Uncharacterized protein										1744										3	20.955
Q9RWE5	Uncharacterized protein							772.22			1564.6					631.27					3	12.444
Q9RWE6	Glycosyl hydrolase, family 13			1572.2		1698.3	2107.8	1842.5	2238.4	2667.5	3212.4	1400.9	1118.4			2812.4	2259.6		1822.2		4	13.441
Q9RWF3	Uncharacterized protein			1848	2261.5	2079.6		1248.9	1387	1698.3	2424.1	1999.7	2165.7	2104.6		2176.3	1661	2067.5	1876.8		3	11.549
Q9RWF4	G/U mismatch-specific DNA glycosylase																		1846.5		1	2.4446
Q9RWF8	Mannose-1-phosphate guanyltransferase, putative			9011.4	10841	8220.6	6812.1		5868.4	7674.3	7962.7	9435.8	5953.3	5163.4	5396.9	6593	4451	3873.3	9418.9		2	77.225
Q9RWH2	V-type ATP synthase, K subunit							12266	16293												2	64.119
Q9RWH6	Nitrogen regulatory protein P-II			3360.4				2728.5	3033.7				5973.1			3529.1	3408.7		3354.3		2	40.804
Q9RWH8	Type I topoisomerase, putative									1944.8											3	51.329
Q9RWI1	Uncharacterized protein																		1120.8		1	4.2233
Q9RWI7	Uncharacterized protein									1910.4	6672.8						1509.8				3	27.379
Q9RWJ1	Acetyltransferase, putative				1329.2		1474.8		1526.3		1280.8	1296					1355.5		1013.1		2	3.8485
Q9RWJ2	Acetyltransferase, putative																		4433.5		1	28.894
Q9RWJ6	Uncharacterized protein																		12170		1	15.113
Q9RWJ7	Aminotransferase, class I																	1142.9			2	6.5216
Q9RWK2	Uncharacterized protein			1632.9	1674.8	2542.2	1917.2	1172.3	1026.9	1435.2	1251.9	1206.9	1472.1	1695.3		2368.1		1931.2	1730.6		2	4.8958
Q9RWK3	Uncharacterized protein			1695.6		1386.1	1707.5	1226.9	1430.3	1548.5	1870.3	1378.1		1411.5	1526.8	1496.9		1482.6			2	8.6549
Q9RWK4	mRNA interferase			937.46				1700.1													2	2.583
Q9RWK5	Uncharacterized protein			1521.6	2767.9			1772.4	2183.4	1546.1	1247.6		1610.5			1516.4	1922.8	1816.8	2075.9		2	5.4461
Q9RWK7	FrnE protein			4643.6					4280.9									5891	12289		2	54.051
Q9RWL2	Proline iminopeptidase-related protein			18395	18481			13919	17971			15903	18042		15083	12244			26481		4	39.085
Q9RWL6	Uncharacterized protein			857.27	1673.9		1337.4	1594.9	1891.5	1055.6		912.64				1423.8					2	4.9585
Q9RWM3	N-6 adenine-specific DNA restriction methylase, putative			2027.4	2872.7	3592.3	4163.9	3836.8	4233.6	3712.2	3599.8	3364.5	2013.5	3542.3		2112.2	2712.8	4108.5	2854		3	26.538
Q9RWM9	Uncharacterized protein																		337.05		1	3.1686
Q9RWN7	Cell division protein FtsQ			2288		1628.5		3899.2	2385.5	2001.5	3406.4		4219.1		2606.4	3201.8	2797.6		3756.4		2	16.026
Q9RWP2	Uncharacterized protein										1396.8										2	5.9089
Q9RWP3	Aminotransferase			6096	5747.2	5383.4	7576.7	3819.3	4924.7	5090.6		8006.5	8594.8	6952.8	6620.7	4706.8		6275.7	4758.3		4	78.526
Q9RWP5	MoxR protein					1321.3				2241.4	1948.6	1856.4	1284.5				1057.4				2	11.853
Q9RWQ1	Transcriptional regulator, LysR family																		1483.3		2	2.226
Q9RWQ3	Uncharacterized protein						791.35		875.29		4015.9	1860	3409.9		2104.8	1999.9					2	3.9366
Q9RWR3	Cytidine/deoxycytidylate deaminase/nudix/methyltransferase domains protein				1054.5	865.46										1111.9					2	2.9898
Q9RWR7	Aminoglycoside N(3)-acetyltransferase						832.24														2	2.6968
Q9RWS2	Beta-ketoadipate enol-lactone hydrolase, putative				1458.4		4180.1	8843.5	9422.2	6543	7319.4	3164.1		3317	3343.7	2815.3	4832.6	5778.4	3877.9		4	44.466
Q9RWS4	Uncharacterized protein						2271.2	2037.6			2588.3					2458.1					2	6.6518
Q9RWT2	ATP-dependent zinc metalloprotease FtsH																		534.96		3	3.7677
Q9RWT7	Uncharacterized protein			4090.8	5038.2	3160.4		14139	10519	15909	14143	2832.8			2635	3542.5	4061		4170.1		4	43.445
Q9RWU3	Sporulation protein SpoIID-related protein								1008.6	901.83											3	8.2693
Q9RWU4	Uncharacterized protein			6286	3097.8	6433.6	2745.2	3848.3	4184.1	5109.8	4867.9	4807.8	5475.4	4937.1	4847.8	5115.8	4580.8	4888.3			3	43.032
Q9RWU7	Purine/pyrimidine phosphoribosyltransferase-related protein			5514	6298	3782.3	3326.4	9774.6		6034.5	10729	5752.1	5512.9	3403.6	3535.1	2843.2	3714.9	4701.5	2770		3	60.979
Q9RWU8	L-threonine dehydratase			5784.3	4173.7	3876.6		1709.4	2943.1	3626.1	3699.6	6477.7	3515.7	4483.4		4858.2	3739.7		5305.3		5	37.8
Q9RWU9	Uncharacterized protein																2239.4				2	3.8478
Q9RWV3	Maltose ABC transporter, permease protein									1562.3							1201				2	3.1188
Q9RWV9	Uncharacterized protein			3345.4	2419.5		2366	9104.4	3862.9	5902.9	8111.2	3120.8	2882.6		3013.1	1982.2	2532.1	2151.4	4494.2		5	31.272
Q9RWW1	Uncharacterized protein							1350.3	1710.7	1626.6	3605.1	1619.7									2	5.3592
Q9RWW8	Uncharacterized protein								6400												3	7.1043
Q9RWX8	Uncharacterized protein							1126.1	1214.5							1243.5	1582.4	1426.8	2222.3		4	48.689
Q9RWY1	Serine/threonine protein kinase-related protein																	911.54			1	3.3497
Q9RX04	ABC transporter, ATP-binding protein																		3352.3		2	10.289
Q9RX05	Sensory box protein																		1663.4		2	10.736
Q9RX11	Uncharacterized protein									2365.9	2270.6						4663.6				2	24.106
Q9RX17	Probable lipid II flippase MurJ																		564.23		2	15.549
Q9RX18	L-serine dehydratase, beta subunit														715.06						1	3.203
Q9RX41	Uncharacterized protein			64447	79499	51912	55152		43299			52252	57487	47809	37791	54391					3	16.538
Q9RX42	ABC transporter, ATP-binding protein			2398.7	443.01			2631.3		2381.6	2073.6		4398	2278.5	2143	2108.7	4411	3772.7	3036.5		3	22.801
Q9RX44	Cytokinin riboside 5-monophosphate phosphoribohydrolase								2345.3		2970.2	4746.6	3763.8		3287.3		3475.7		2188.7		3	14.663
Q9RX53	Uncharacterized protein							2397.4	2387.5		2015.1							1669.5			2	15.519
Q9RX66	Uncharacterized protein											584.89									2	4.2291
Q9RX69	Uncharacterized protein			3160.5			3010.6	4640.2	3794.6	3764.3	2236.1	3204.5	3543.1			2706.9	2823.8	2838.4	4065.6		3	12.293
Q9RX73	Twitching motility protein			4274.5	2626.7	2164.6		3288.5		3684.5	2375.6	5469.6		1486.3	3845.3	3568		3573.9	4614.6		6	82.136
Q9RX79	Cytochrome B6			1724.3		1390.4		906.8	1403			3499.5	2028.2				1329.7		2383.3		3	7.2252
Q9RX81	Cytochrome C6, putative					4227.3									1748.5						3	3.3648
Q9RX90	Uncharacterized protein							906.44													2	3.4161
Q9RX95	ATP-dependent helicase			2236.3	3596.6		2661.3		2535.3	1907.6	2090.2		2346.2	1849.7		2492.4	2060.9		2519.8		5	13.519
Q9RX98	PpGpp-regulated growth inhibitor ChpA/MazF, putative																		412.99		1	5.1499
Q9RXA0	Carboxylesterase, putative																		3867.1		1	9.6934
Q9RXA2	Uncharacterized protein																		532.93		1	25.206
Q9RXA4	Oxidoreductase, short-chain dehydrogenase/reductase family			1518	3234	1985	3105	3256.6	2211	2308.8	2819.9	2048.9	2403.6	2524.4	2253.1		1921.4	2228.2	2602.3		2	4.4577
Q9RXA6	Uncharacterized protein											2261.4									2	3.9068
Q9RXB2	Inosine-uridine preferring nucleoside hydrolase					2250.6		1640.7	1844.6		2189.9			3887.9	2715.7		2016.9				2	11.501
Q9RXB9	Uncharacterized protein																		1019.9		1	27.752
Q9RXC6	Uncharacterized protein			3303	3438.1		1442.5	9231	7347.6		7675.3	3662.4		2911.8	3496.1	3242.1	3616.1	3459	3086.8		3	12.798
Q9RXE3	Chorismate dehydratase			7089.4	9237.1	6878.3	4730	2774.6	6765.5	5138.7	6092.5	6694.1		5805.1	7011.4		5189.8	4686.8			3	23.511
Q9RXF2	Competence protein ComEC/Rec2-related protein			3314.8	1161.7		2914.3	6270.9	3537.4	2374.2	6195.9	2606.2		2595.2	2368.4				2484.7		2	39.59
Q9RXF3	Uncharacterized protein																		1345.4		2	3.0207
Q9RXF8	Uncharacterized protein			10152	3561.8	8839.2	12184	13346	10152	6440.9	5304.9	7109	6940.3	9035.8	7408.2	6503.4	9473.8	6937.6			3	7.6381
Q9RXG9	Cytochrome c-type biogenesis protein							957.49	1418.2	985.3											4	8.2828
Q9RXH0	Cytochrome c family protein				18728	15771	21472	21615	17172		17633	19010		15469		14924		14975	18143		4	129.26
Q9RXH3	Folyl-polyglutamate synthetase				1875.6				1649.4	1632.4	1665.8	1407.8		1616.9	1331	1466.3	1227.4				2	8.0975
Q9RXH5	Uncharacterized protein																		1550.5		1	62.108
Q9RXI2	Uncharacterized protein																		1874.3		2	5.4302
Q9RXI6	Periplasmic serine protease, HtrA/DegQ/DegS family			2533.7	1440.3	6764.3	4463.6			2163.8	2399.9	2404.3	1819.9	4008.4	2817.5		2514.7	3933.3	2444.7		3	14.805
Q9RXM1	Endonuclease III																		719.35		1	4.0252
Q9RXM4	Uncharacterized protein			1919.2	2733.8	2766.7	2343	3820.2	7839	5235.9	4644.8	2459.8	2223.6		1749.6	2800.7	3042.7	3202	3157.8		3	19.771
Q9RXM5	Uncharacterized protein				2727.4		2189.8	3541.1	3488.3	2874.7	3002.6		1932		1488.7	2318.1	2136.1	1950.6	2565.2		2	4.875
Q9RXN4	Uncharacterized protein																		1162.9		1	5.8234
Q9RXN8	Uncharacterized protein			1991.3	1025.6	1255.6	1875.8	2308.9	1394.6	1431.1	1328.4		2147.4	1631.2		1518.8	1933.8	1431.9	1634.9		3	3.4138
Q9RXN9	Uncharacterized protein			3044.8	2639.5	6623.4	6851.9	2683.9		2833	1967.9	2151.3	2479.1	3337	2402.9	3679.6	2845.5		2632.1		3	3.4936
Q9RXP8	MutT/nudix family protein																		740.91		1	6.5177
Q9RXQ0	Uncharacterized protein			6120.5			8968.7				7408				6500.5						4	7.3543
Q9RXQ8	Oxidoreductase, putative														1092.5						1	3.3085
Q9RXQ9	Uncharacterized protein																844.52				1	2.9112
Q9RXR3	Uncharacterized protein																		754.43		1	6.0152
Q9RXR7	Uncharacterized protein			2822.4			2120.6		2228.8				2466.5	3337.9							2	24.293
Q9RXS5	Putative tRNA (cytidine(34)-2-O)-methyltransferase														1139.9						1	12.59
Q9RXT8	Uncharacterized protein							2564.4		3570.1	5623.1								2922		2	4.6143
Q9RXU1	Aminotransferase, class V				3038.7	1318.4	1481.2		1235	1519.9	1268.9	2174.5	2102.7	928.18	1237.8	1839.6	1660.4		1914.8		2	22.381
Q9RXU5	Uncharacterized protein							1358.4								1560.1					2	3.9446
Q9RXU6	Uncharacterized protein			1410.8	1729.6	1414.8	1397.7	2000.2	1380.4	1283	1359.6	1068.2	1435.5	2196.7		1421.7	1105.9	1268.9	1495.9		3	16.139
Q9RXU8	Uncharacterized protein																		891.5		1	4.0012
Q9RXV1	ABC transporter, ATP-binding protein																		1856.5		2	5.0553
Q9RXV4	Uncharacterized protein			2593.6	2009.3					1200.5			3374.8		2133.7		2032.4		2717.1		3	27.1
Q9RXV8	Uncharacterized protein					1795.6				2056.4									2904.9		3	9.1925
Q9RXV9	Anthranilate synthase component I				1162.3	1139.8													1449.6		2	5.4649
Q9RXW3	MutT/nudix family protein																		779.25		1	2.4777
Q9RXW6	Thiol:disulfide interchange protein																		501.39		1	8.064
Q9RXW8	SanA protein																		3934.1		1	2.3961
Q9RXX1	Enoyl-CoA hydratase, putative																		815.37		1	5.0107
Q9RXY3	Uncharacterized protein								710.97	825.89	1728.9	1375.2									2	8.7869
Q9RXY4	2-amino-4-hydroxy-6-hydroxymethyldihydropteridine pyrophosphokinase																		836.98		3	20.315
Q9RXY6	Dihydropteroate synthase			3915.2				3203.5		2766.1			3902.4			3000.5		3474	4414.8		3	10.138
Q9RXY8	Acyl-CoA-binding protein			1355.4				1731.1		1604.2	2162.1										3	34.277
Q9RXZ6	Branched-chain amino acid dehydrogenase			5935.4	9110	3004.2	3143.4	4656.9	4914.9	5131.4	7309.8	6858.4	4814.5		3409.2	5053.2	3048.3	4850.8	5776.4		6	39.367
Q9RY00	Riboflavin synthase, alpha subunit										2288.4										3	32.355
Q9RY01	Riboflavin biosynthesis protein RibD														1115.8						2	7.5945
Q9RY03	NifS-related protein			2540.4	724.49			2112	3998.7	3025.5	3647.8		3023.5	5063.8		3891.4		2457.1	1984.8		4	42.341
Q9RY04	Uncharacterized protein			2571.4	4922		4261.8		2685.7	2334.2		3715.7			4264.8	3982.3		2898			3	9.3776
Q9RY08	Uncharacterized protein				2411.8	3329.7	1300.4	5331.2	4454.4	4596.9	6784.7	5179.3	4715.1	3259.6	4935.1	3524.1	2151.6	3813.9	5055.1		4	26.769
Q9RY18	Uncharacterized protein																		1126.2		1	2.6513
Q9RY22	Oxygen-independent coproporphyrinogen-III oxidase-like protein			4778.5	5867.4	7258.7	6387.7	4493.8	5001.5	4340.9	3895	4845.9	5655.5	5404.4	5102.1	6109.2		5198.2	5708.1		5	37.306
Q9RY26	Acetyltransferase, putative																		2495		1	5.4828
Q9RY43	Uncharacterized protein																		1900.6		4	6.0538
Q9RY47	Uncharacterized protein																1376.8				2	6.2547
Q9RY54	ABC transporter, ATP-binding protein, MsbA family			2785.6	2434.1		3426.8		2486.3			3252.1	2366			3086	3622.3	3165.2	4333.1		6	19.075
Q9RY55	ABC transporter, ATP-binding protein			5639.3	3594.2	8318.4	3735.8	1590.6	1794.4			4883.8	5654.6	5949.8	4519.5	5463.3	4512.3	5241.2	6314.8		7	59.78
Q9RY62	Oxidoreductase, short-chain dehydrogenase/reductase family							3292			2856.7						2863.6				5	38.443
Q9RY73	Shikimate 5-dehydrogenase, putative			2007.7	2527.5		1646.7	2640.5	2539	2006	3320.4	2501.4		2088.3	3704.1	2019	2227.8	2383	2609.5		3	25.549
Q9RY76	Transcriptional regulator, TetR family														528.32						1	8.6352
Q9RY78	Uncharacterized protein							4456.4				2583.5	3746.9						3348.3		2	4.1749
Q9RY82	Uncharacterized protein										965.77										1	3.3714
Q9RY84	Aminoglycoside 3`-phosphotransferase			11462	16115		21340	9138.2	11767	15906		11843		23830	18290	11287		12862			5	32.883
Q9RY88	ABC transporter, ATP-binding protein													1311							2	21.403
Q9RYA1	Uncharacterized protein			41383	27387	45419	26922	19356		44750	51197	42417	56223	40906	43446	53742	42423	51470	50892		8	17.337
Q9RYA8	Uncharacterized protein			1349.3			1185.1	1314	1553.1	1673.7	1444.2	1198.8	1663.2			1796.5		1797.9			2	6.5852
Q9RYD2	Uncharacterized protein																		1161.4		1	28.828
Q9RYD3	Uncharacterized protein				3369.7			1282.9	1787.4	1481.1	2296.7	2169.5				1618					2	10.501
Q9RYD5	Uncharacterized protein							2204.3	2704.4		1910.5					1223.9					2	22.83
Q9RYE2	Diadenylate cyclase					4022.2	1948.5	1589.3		1350.1	2650.6	3414.8		3555.7	3344.2	2984.4	2400.9		2085.8		4	18.459
Q9RYE5	MutT/nudix family protein														840.62						2	3.6667
Q9RYE9	Uncharacterized protein				2149.1	1286.2	2166.3	1676.9	1436.2	2246.1	2436.5	2278.5	1961.6	1800.4	1608.3	1947.6	1352	1658	2316.8		5	27.838
Q9RYF8	Threonine synthase			4024.2	3692.1	3912.1	2090.6	3751.6	4432.6	4105.9	4468.5	3277.9	2328.7	4364.7		3710.5	3169.8	4267.3	3264.9		5	15.9
Q9RYG0	Uncharacterized protein											1019.1		985.82	788.69						3	11.511
Q9RYG8	ABC transporter			14474	17559	14726		12618	11848	13049	14418	16965			16238	24753	15575	18372	15542		2	3.7348
Q9RYI3	Glycosyltransferase, putative				1991.5			1057.3	983.28	1063	2939.9						982.13				2	3.776
Q9RYK3	Long-chain fatty acid--CoA ligase													180.54							1	2.8839
Q9RYK4	Transcriptional regulator, TetR family													533.38							1	5.8961
Q9RYL2	Uncharacterized protein																658.53				2	4.0299
Q9RYL3	Copper resistance protein, putative			44421	34066	32375	21819	47851	44562	41537	33118	48767	73882		46128	39072	54826	31442	70076		2	29.004
Q9RYM1	2,4-dihydroxyhept-2-ene-1,7-dioic acid aldolase										1796.3										2	2.8592
Q9RYM4	Uncharacterized protein											9180.6									2	28.961
Q9RYN0	Uncharacterized protein				3893	14024		55884	23545	4850.2	39327	23279	29888	16898	19577	17654	19425	17691	12038		1	83.469
Q9RYP6	Branched-chain amino acid ABC transporter, periplasmic amino acid-binding protein			3271.2		4901	5630.5	5286.5	5224.1	5002.8	4067.2	3016.2	3065.1		4152	4105	3968.5	5561.6	4368		3	28.628
Q9RYQ1	Uncharacterized protein			3591.6	2833.2	2381.8	7669.2		3435.9	2772.1	4458.2		2040	1616		2848.1					3	19.032
Q9RYQ2	Ankyrin-related protein			2572.7	4507.2	2055.1	2684.9	2891.8	2364.6		4388.1	3480.7	2107.6	2759.1	1685.4	3022.4	1861.4	2127.4	1762.6		4	28.413
Q9RYQ3	Phenylacetate-coenzyme A ligase																		347.75		2	3.032
Q9RYQ4	Aculeacin A acylase				2198.7	1728	2009.2	2862.5	4251.9	2631.8	3586.2					1412.8	1688.9	1849.1	1500.8		5	16.175
Q9RYQ6	Transcriptional regulator, MerR family																		1663.6		1	13.772
Q9RYS5	Oxidoreductase, iron-sulfur subunit			1522	2821.6			2074.4	2498.2	1824.7	1571.5	1058.3		1185.5	1226.1	1136.2		1479			2	4.7519
Q9RYS9	Uncharacterized protein			2591.1	4674.9		2420.2	2164.4	2961.5	2775.7		2142.5					1646.7				3	7.9699
Q9RYT2	2-hydroxyhepta-2,4-diene-1,7-dioate isomerase/5-carboxymethyl-2-oxo-hex-3-ene-1,7-dioate decarboxylase			2095.4	3931.7	3051.8		2832.8	3205.1	4029.1	1752.1	2412.8	2545.3	2548.2	2927.5	1860.1	2761.5	2762.1	2718.4		4	9.6051
Q9RYT5	4-hydroxyphenylacetate-3-hydroxylase			1820.2	2710.2		2322.8	1998.5	2629	2202.7	2723		1817.8	1854.3	1437.1		1869.7	2115.2	2260.4		3	29.183
Q9RYT8	Aldehyde dehydrogenase								2833.5												4	9.5399
Q9RYU1	Uncharacterized protein				54658					27745	20660		46548					46685			3	3.7424
Q9RYU6	Transcriptional regulator, GntR family																		721.49		1	8.7282
Q9RYV6	Oxidoreductase, short-chain dehydrogenase/reductase family							1761.5			928.48										3	5.0997
Q9RYW1	Oxidoreductase, short-chain dehydrogenase/reductase family							1701.4			2014.6	800.56		874.47		1617		993.66			2	19.569
Q9RYW2	Uncharacterized protein								738.74												1	2.5227
Q9RYW6	Uncharacterized protein								12428						15311				16975		2	2.3811
Q9RYX1	Uncharacterized protein																		304.79		1	4.2969
Q9RYY4	Molybdenum ABC transporter, periplasmic molybdate-binding protein, putative									1549.9											3	25.471
Q9RYY9	Thioredoxin 1			1699.6	3834.6	1302.3	2048.7	6675	5391.3	4659.7	5805.6	2038.5	2779.1		1924.4	2140	2279	2470.5	2454.7		4	36.937
Q9RYZ6	Phosphate-binding protein			4846.6	7078.8	4284.5	7595.5	7218.7	7025.5	6418.4	5664.5	6989.3	5787.1		6203	5496.3	5717.9	5869.7	7259.3		4	37.813
Q9RYZ8	Integrase/recombinase, putative							817.83													2	6.3782
Q9RYZ9	Glucosamine--fructose-6-phosphate aminotransferase-related protein			1040.9			1214.6	768.63	1213.2	1390	1621.5	1104.2	1109.9			1324.9	1018.6				4	10.536
Q9RZ04	Agmatinase, putative			1260.1	2072.8			1866.6		1719	2296.3	1684.8				1299.2					4	11.08
Q9RZ11	Transcriptional regulator, TetR family																		1632.3		1	3.0731
Q9RZ13	Uncharacterized protein			5505.1	7245	6800.5	6933.2	5471.2	7044	5350.3	5265.4	4135.9	3335.5	4741.4	4017.4	4492.9		5137.1	5524.2		2	13.098
Q9RZ16	Amino acid ABC transporter, ATP-binding protein			2921.2	4369.2		3232.1	2688.5	3013.4	2708.3	3138.5	2602.7		1916.9	1548.6	2262.7		2899.3	2356.2		3	14.538
Q9RZ22	Uncharacterized protein			2412.9		2824.8			1771.8			2254.6	2524.5	3411.8	1932.6	2723.3	2960	3333.2	2585.2		4	11.031
Q9RZ23	Methyltransferase, putative																		2135.7		1	5.2834
Q9RZ30	Arsenate reductase			1775.5	2502.1		1710.5	2547.6	3367.6	2818.8		2154.6	1952	2001.5		1939.1	1756.3	1588.2	2115		5	30.116
Q9RZ32	Aminotransferase, class III					1316.1		2115.1		1254.5											3	9.7986
Q9RZ35	Uncharacterized protein																	543.65			2	3.2749
Q9RZ46	Minor tail protein gp26-related protein												1587.3								3	2.4178
Q9RZ49	Uncharacterized protein																		706.12		1	6.4686
Q9RZ56	Uncharacterized protein																		4017.6		1	30.222
Q9RZ83	Transcriptional repressor SmtB														444.89						1	7.3151
Q9RZ86	CoA transferase, subunit A			1429.4				3757.2	3438.5	3711.7	3770.4		1181.4			1425.7	1359.5	2497.5	1293.5		3	44.039
Q9RZ87	CoA transferase, subunit B			4006.9	2589.6	4487.6	2832.7	7966	14444	11149	16433	2869.3	2769.3	2904.4	2426.1		3968.2	4715.1	3447.9		4	15.652
Q9RZ90	Serine protease, subtilase family							1891.9	2180.1	2184.6	4069.3						1601				4	45.632
Q9RZ93	Drug transport protein, putative			2063.5	3194.3	2237.8			2529	1747.2		3727.6	2506.2		1926.8	2858.8	2288.4	1831.7	1950.4		5	6.367
Q9RZ95	Uncharacterized protein			3389.9	4543.5	2347.3		2535.9	3016.9	2443.2	3240.4	2671	3346.6	3743	2412.8	3397.4	2575.9	3032.9	3012		6	27.77
Q9RZ96	Uncharacterized protein										512.76										1	5.1147
Q9RZ99	Ribokinase																		447.43		3	21.775
Q9RZA0	Succinyl-CoA:3-ketoacid-CoA transferase, putative																		1242.5		1	34.633
Q9RZA2	Uncharacterized protein										1427.3										2	6.6729
Q9RZA3	Uncharacterized protein																		908.21		1	3.9577
Q9RZA5	Response regulator			870.12	1245.4			754.46	983.67	1143.3	1436.7	1101.1		1352.7		1129.4	744.4	1024	1233.8		2	14.737
Q9RZA9	Uncharacterized protein																		912.34		3	6.3672
Q9RZB6	Rhamnosyltransferase, putative									2583.5											2	4.8545
Q9RZB7	Glycosyltransferase					1877.5	2042.7	3911.3	2033.9	2716.3	2106				1727.8	2807.5	1883.1				3	19.53
Q9RZC0	UDP-galactose-lipid carrier transferase			4942.4	3189.4	4119	3910.4	5240.6	4479.1	2483	5768.6	4766.3	4313.9	4445.6	3782.7		4031	3259.4	5066.5		3	10.55
Q9RZC6	Uncharacterized protein																		1297.6		1	4.6063
Q9RZD0	Uncharacterized protein			14963	27115	9796.7	13645	30853	20537	21295		21969	18825	7201	11515	19404	16949	23000	23618		2	2.4619
Q9RZD2	Uncharacterized protein			1919.6			3902.4			2214.5	2192.1		1522.1			1741.7	1946.5	1871.5			3	34.439
Q9RZD3	Cobinamide kinase/cobinamide phosphate guanylyltransferase																		1011.5		1	2.7011
Q9RZD4	Uncharacterized protein												2019.6				1226.4				3	2.5401
Q9RZD5	Uncharacterized protein																		204.68		1	2.4858
Q9RZD8	Uroporphyrin-III C-methyltransferase/uroporphyrinogen-III synthase			1430.2	1922.3	1666.4	2256.2	1557.8	2126.9	1842	1866.3	1643.1	1586.8	1997.1	1675.4	1656.8		1934.2	1543		5	14.03
Q9RZE2	ABC transporter, ATP-binding protein, putative					8661.6	8990.1				6085.8				8438		9724.4				2	2.4637
Q9RZF3	Nodulation protein-related protein																		318		1	4.5432
Q9RZF4	Oxidative cyclase, putative							2258	2158.3	2842.9	2502.3										5	47.039
Q9RZF5	Uncharacterized protein										1338.9										1	6.618
Q9RZF6	Coenzyme PQQ synthesis protein, putative										1261.1										1	5.342
Q9RZG9	Uncharacterized protein																		817.82		1	6.1374
Q9RZH2	N-acetylmuramoyl-L-alanine amidase, putative																		1137.6		1	4.4307
Q9RZH6	Uncharacterized protein				2150.5	1676.5		3473.1	3952.8	2919.3	4484.9		1416.9		1481.1	2964.1	1694.9	3670.9	1808.5		1	19.8
Q9RZH7	Uncharacterized protein			1092.6	2932.7	2216.1		3014.7	3239.1	2891.5	3828.2	2169.7	1955.5	1822.7		2851.1	1975.8	2074.9	2683		4	22.129
Q9RZH8	Uncharacterized protein			2464		2904.4	2944.9	2837.6	3542.5	5006.5	4434.9	2563.4	2802.5	3074.2	2357.8		2446.5	3040.5	2305.5		3	25.244
Q9RZI0	Phosphoenolpyruvate synthase-related protein			1769.1	1535.6			4138.2	3970	5732.1	7131	1566.4	1224.3			1190.1			1127.9		2	20.285
Q9RZI1	Phosphoenolpyruvate synthase-related protein					4522.2		6492.3	6748.3	8956.6	9840.8		3811.6			6578.4	4549.5	3489.1	5315.5		5	91.069
Q9RZI3	Uncharacterized protein																		1553.6		1	2.183
Q9RZI7	HicB-related protein																		807.9		2	3.3097
Q9RZJ0	Uncharacterized protein					1281	1474.4					1168.3		1373.5	1217.7						4	10.951
Q9RZJ2	RNA helicase, putative			6213.3	6706			3822.1	4982.8	4636.8		5357.7	5433.4			5824.3	5463	4674.3	6014.5		10	16.721
Q9RZJ9	Hemolysin, putative																		1429.8		2	11.475
Q9RZK5	Iron ABC transporter, permease protein														409.43						1	3.4157
Q9RZK6	Iron ABC transporter, ATP-binding protein														794.34						1	5.779
Q9RZL0	Uncharacterized protein					1851.7															2	5.9124
Q9RZL3	Uncharacterized protein			3327.5				3061				2935.1		2851.3				3020.3			3	33.169
Q9RZL9	Uncharacterized protein			5287.2		9081.4		7082.3	9389.6	7818.4	6739.1	6749.4	5981.3		8455.1	7435	7725.2	10394	8318.9		1	7.0085
Q9RZM4	Uncharacterized protein																		803.73		1	2.447
Q9RZM6	Uncharacterized protein				2453.5	2615.8		1628.4	1155.4	2226.2	1709.9		2388.9	1978.2	1976.9	2441.1	2411.4	2086.5	2562.6		2	63.507
Q9RZM9	Uncharacterized protein																		551.1		1	4.8978
Q9RZN4	Uncharacterized protein											786.37	900.77					654.63			2	6.1608
Q9RZP2	3-alpha-hydroxysteroid dehydrogenase, putative																		972.5		1	4.0504
Q9RZP3	o-succinylbenzoate synthase			1758.5		1065.1				1729.5		1865.8									2	7.4715
Q9RZP5	Glycerol-3-phosphate regulon repressor																		377.18		3	3.7713
Q9RZP6	1-phosphofructokinase							6831.3	4832		7602.8	2794.1			2099.7	2047.2			1561.7		2	84.107
Q9RZQ1	Serine protease, subtilase family			1470.8				2832.1	2024.9		2255.2										3	75.73
Q9RZQ4	Uncharacterized protein			1973.7	1964.6			2283.7	2901.2	3852.4	5827.5			2090.9	2576.2	1752.7					5	23.54
Q9RZQ7	Uncharacterized protein			11001				4340.3	4617.8	6209.2		10745	8198.8	9963.2	6878.8			8669.6	9852.1		2	2.5209
Q9RZR2	Uncharacterized protein			4847.4	1316.5	4547.4	5775.7	16153	8034.3	6026.2	7692.3	2735	4668.8		3848.1	4112.3	3439.6	4018	4397.6		3	9.905
Q9RZS6	Uncharacterized protein																		1646.7		1	10.421
Q9RZT0	Arylesterase/monoxygenase				1240.8		2270.3		2514.9			2655.2		3268.2	2652			2514.7			2	7.0883
Q9RZT8	Sigma-B regulator RsbS																		358.41		2	49.339
Q9RZT9	Sigma-B regulator RsbR			3966.9		2744.6	2660.4	3522.4	2871.2	2918.9	4703.8	4144.4	1844.6	2862.8	1763.4	2872.4	2450.9	2806.4	1928.9		5	34.376
Q9RZV0	Histidinol-phosphate aminotransferase										1115.7										2	3.9805
